# Supplementary material for: Computational analysis and predictive modeling of small molecule modulators of microRNA
Source: J Cheminform. 2012 Aug 13;4:16. doi: 10.1186/1758-2946-4-16 (PMC3466443; doi:10.1186/1758-2946-4-16)
Supplement: Additional file 2 — DrugBank predictions of NB and RF models. [file 1758-2946-4-16-S2.xlsx]

## Sheet: NB_predictions
Approved Drugs (DrugBank)			Predictions on miRNA Naïve Bayes model
Generic_name	DrugBank_id	Smiles	classification	distribution_active	distribution_inactive
L-Tryptophan	DB00150	N[C@@H](CC1=CNC2=C1C=CC=C2)C(O)=O	Active	0.642273	0.357727
Masoprocol	DB00179	C[C@@H](CC1=CC(O)=C(O)C=C1)[C@H](C)CC1=CC(O)=C(O)C=C1	Active	0.990726	0.009274
Baclofen	DB00181	NCC(CC(O)=O)C1=CC=C(Cl)C=C1	Active	0.705662	0.294338
Lorazepam	DB00186	OC1N=C(C2=C(Cl)C=CC=C2)C2=C(NC1=O)C=CC(Cl)=C2	Active	0.881101	0.118899
Indecainide	DB00192	CC(C)NCCCC1(C(N)=O)C2=C(C=CC=C2)C2=C1C=CC=C2	Active	0.973673	0.026327
Fluconazole	DB00196	OC(CN1C=NC=N1)(CN1C=NC=N1)C1=C(F)C=C(F)C=C1	Active	0.720445	0.279555
Pyrimethamine	DB00205	CCC1=NC(N)=NC(N)=C1C1=CC=C(Cl)C=C1	Active	0.799	0.201
Isoetharine	DB00221	CCC(NC(C)C)C(O)C1=CC(O)=C(O)C=C1	Active	0.924158	0.075842
Temazepam	DB00231	CN1C2=C(C=C(Cl)C=C2)C(=NC(O)C1=O)C1=CC=CC=C1	Active	0.869014	0.130986
Aminosalicylic Acid	DB00233	NC1=CC(O)=C(C=C1)C(O)=O	Active	0.526281	0.473719
Reboxetine	DB00234	[H][C@]1(CNCCO1)[C@@H](OC1=C(OCC)C=CC=C1)C1=CC=CC=C1	Active	0.597058	0.402942
Nevirapine	DB00238	CC1=C2NC(=O)C3=CC=CN=C3N(C3CC3)C2=NC=C1	Active	0.628293	0.371707
Oxiconazole	DB00239	ClC1=CC(Cl)=C(CO\N=C(\CN2C=CN=C2)C2=C(Cl)C=C(Cl)C=C2)C=C1	Active	0.855829	0.144171
Diethylstilbestrol	DB00255	CCC(=C(CC)C1=CC=C(O)C=C1)C1=CC=C(O)C=C1	Active	0.948464	0.051536
Clotrimazole	DB00257	ClC1=C(C=CC=C1)C(N1C=CN=C1)(C1=CC=CC=C1)C1=CC=CC=C1	Active	0.606131	0.393869
Ropinirole	DB00268	CCCN(CCC)CCC1=C2CC(=O)NC2=CC=C1	Active	0.525144	0.474856
Chlorotrianisene	DB00269	COC1=CC=C(C=C1)C(Cl)=C(C1=CC=C(OC)C=C1)C1=CC=C(OC)C=C1	Active	0.766406	0.233594
Atomoxetine	DB00289	CNCC[C@@H](OC1=C(C)C=CC=C1)C1=CC=CC=C1	Active	0.765557	0.234443
Etomidate	DB00292	CCOC(=O)C1=CN=CN1C(C)C1=CC=CC=C1	Active	0.729793	0.270207
Tolcapone	DB00323	CC1=CC=C(C=C1)C(=O)C1=CC(=C(O)C(O)=C1)[N+]([O-])=O	Active	0.836755	0.163245
Protriptyline	DB00344	CNCCCC1C2=C(C=CC=C2)C=CC2=C1C=CC=C2	Active	0.868651	0.131349
Norepinephrine	DB00368	NC[C@H](O)C1=CC(O)=C(O)C=C1	Active	0.574383	0.425617
Mexiletine	DB00379	CC(N)COC1=C(C)C=CC=C1C	Active	0.559086	0.440914
Alprazolam	DB00404	CC1=NN=C2CN=C(C3=CC=CC=C3)C3=C(C=CC(Cl)=C3)N12	Active	0.827229	0.172771
Dexbrompheniramine	DB00405	CN(C)CC[C@@H](C1=CC=C(Br)C=C1)C1=NC=CC=C1	Active	0.551978	0.448022
Zolpidem	DB00425	CN(C)C(=O)CC1=C(N=C2C=CC(C)=CN12)C1=CC=C(C)C=C1	Active	0.938038	0.061962
Triprolidine	DB00427	CC1=CC=C(C=C1)C(=C/CN1CCCC1)\C1=NC=CC=C1	Active	0.750289	0.249711
Loratadine	DB00455	CCOC(=O)N1CCC(CC1)=C1C2=NC=CC=C2CCC2=C1C=CC(Cl)=C2	Active	0.630207	0.369793
Acitretin	DB00459	COC1=C(C)C(C)=C(\C=C\C(C)=C\C=C\C(C)=C/C(O)=O)C(C)=C1	Active	0.93177	0.06823
Nabumetone	DB00461	COC1=CC2=C(C=C1)C=C(CCC(C)=O)C=C2	Active	0.534447	0.465553
Ketorolac	DB00465	OC(=O)C1CCN2C1=CC=C2C(=O)C1=CC=CC=C1	Active	0.930438	0.069562
Quinine	DB00468	[H][C@]1(CC2CCN1C[C@@H]2C=C)[C@H](O)C1=CC=NC2=C1C=C(OC)C=C2	Active	0.561586	0.438414
Marinol	DB00470	[H][C@@]12C=C(C)CC[C@@]1([H])C(C)(C)OC1=C2C(O)=CC(CCCCC)=C1	Active	0.534496	0.465504
Fluoxetine	DB00472	CNCCC(OC1=CC=C(C=C1)C(F)(F)F)C1=CC=CC=C1	Active	0.826299	0.173701
Duloxetine	DB00476	CNCC[C@H](OC1=CC=CC2=C1C=CC=C2)C1=CC=CS1	Active	0.868651	0.131349
Brimonidine	DB00484	BrC1=C(NC2=NCCN2)C=CC2=C1N=CC=N2	Active	0.870352	0.129648
Phenindione	DB00498	O=C1C(C(=O)C2=C1C=CC=C2)C1=CC=CC=C1	Active	0.74163	0.25837
Flutamide	DB00499	CC(C)C(=O)NC1=CC(=C(C=C1)[N+]([O-])=O)C(F)(F)F	Active	0.660803	0.339197
Tolmetin	DB00500	CN1C(CC(O)=O)=CC=C1C(=O)C1=CC=C(C)C=C1	Active	0.940805	0.059195
Levallorphan	DB00504	[H][C@@]12CCCC[C@@]11CCN(CC=C)[C@@H]2CC2=C1C=C(O)C=C2	Active	0.59632	0.40368
Albendazole	DB00518	CCCSC1=CC2=C(C=C1)N=C(NC(=O)OC)N2	Active	0.869662	0.130338
Nortriptyline	DB00540	CNCCC=C1C2=C(CCC3=C1C=CC=C3)C=CC=C2	Active	0.783982	0.216018
Lamotrigine	DB00555	NC1=NC(N)=C(N=N1)C1=C(Cl)C(Cl)=CC=C1	Active	0.855371	0.144629
Carbamazepine	DB00564	NC(=O)N1C2=C(C=CC=C2)C=CC2=C1C=CC=C2	Active	0.936037	0.063963
Propranolol	DB00571	CC(C)NCC(O)COC1=CC=CC2=C1C=CC=C2	Active	0.804313	0.195687
Fenoprofen	DB00573	CC(C(O)=O)C1=CC(OC2=CC=CC=C2)=CC=C1	Active	0.856763	0.143237
Clonidine	DB00575	ClC1=CC=CC(Cl)=C1NC1=NCCN1	Active	0.986984	0.013016
Mazindol	DB00579	OC1(N2CCN=C2C2=C1C=CC=C2)C1=CC=C(Cl)C=C1	Active	0.775598	0.224402
Voriconazole	DB00582	C[C@@H](C1=NC=NC=C1F)[C@](O)(CN1C=NC=N1)C1=C(F)C=C(F)C=C1	Active	0.64689	0.35311
Diclofenac	DB00586	OC(=O)CC1=C(NC2=C(Cl)C=CC=C2Cl)C=CC=C1	Active	0.961562	0.038438
Labetalol	DB00598	CC(CCC1=CC=CC=C1)NCC(O)C1=CC(C(N)=O)=C(O)C=C1	Active	0.910873	0.089127
Monobenzone	DB00600	OC1=CC=C(OCC2=CC=CC=C2)C=C1	Active	0.933028	0.066972
Clorazepate	DB00628	OC(=O)C1N=C(C2=CC=CC=C2)C2=C(NC1=O)C=CC(Cl)=C2	Active	0.774014	0.225986
Guanabenz	DB00629	NC(N)=NN=CC1=C(Cl)C=CC=C1Cl	Active	0.958377	0.041623
Dexmedetomidine	DB00633	CC(C1=CN=CN1)C1=C(C)C(C)=CC=C1	Active	0.878558	0.121442
Mebendazole	DB00643	COC(=O)NC1=NC2=C(N1)C=C(C=C2)C(=O)C1=CC=CC=C1	Active	0.84917	0.15083
Mitotane	DB00648	ClC(Cl)C(C1=CC=C(Cl)C=C1)C1=C(Cl)C=CC=C1	Active	0.703947	0.296053
Pentazocine	DB00652	C[C@H]1[C@H]2CC3=CC=C(O)C=C3[C@]1(C)CCN2CC=C(C)C	Active	0.905753	0.094247
Metaxalone	DB00660	CC1=CC(OCC2CNC(=O)O2)=CC(C)=C1	Active	0.53561	0.46439
Epinephrine	DB00668	CNC[C@H](O)C1=CC(O)=C(O)C=C1	Active	0.761746	0.238254
Benzyl Benzoate	DB00676	O=C(OCC1=CC=CC=C1)C1=CC=CC=C1	Active	0.847694	0.152306
Midazolam	DB00683	CC1=NC=C2CN=C(C3=C(F)C=CC=C3)C3=C(C=CC(Cl)=C3)N12	Active	0.675598	0.324402
Phentolamine	DB00692	CC1=CC=C(C=C1)N(CC1=NCCN1)C1=CC(O)=CC=C1	Active	0.981427	0.018573
Fluorescein	DB00693	OC1=CC2=C(C=C1)C1(OC(=O)C3=C1C=CC=C3)C1=C(O2)C=C(O)C=C1	Active	0.678362	0.321638
Tizanidine	DB00697	ClC1=C(NC2=NCCN2)C2=NSN=C2C=C1	Active	0.973176	0.026824
Flurbiprofen	DB00712	CC(C(O)=O)C1=CC(F)=C(C=C1)C1=CC=CC=C1	Active	0.972862	0.027138
Apomorphine	DB00714	[H][C@]12CC3=C(C(O)=C(O)C=C3)C3=CC=CC(CCN1C)=C23	Active	0.635764	0.364236
Paroxetine	DB00715	FC1=CC=C(C=C1)[C@@H]1CCNC[C@H]1COC1=CC2=C(OCO2)C=C1	Active	0.960464	0.039536
Thiabendazole	DB00730	N1C2=C(C=CC=C2)N=C1C1=CSC=N1	Active	0.977309	0.022691
Nateglinide	DB00731	CC(C)[C@H]1CCC[C@@H](C1)C(=O)N[C@H](CC1=CC=CC=C1)C(O)=O	Active	0.72423	0.27577
Riluzole	DB00740	NC1=NC2=C(S1)C=C(OC(F)(F)F)C=C2	Active	0.884491	0.115509
Zileuton	DB00744	CC(N(O)C(N)=O)C1=CC2=C(S1)C=CC=C2	Active	0.888017	0.111983
Prilocaine	DB00750	CCCNC(C)C(=O)NC1=C(C)C=CC=C1	Active	0.703763	0.296237
Epinastine	DB00751	NC1=NCC2N1C1=C(CC3=C2C=CC=C3)C=CC=C1	Active	0.555377	0.444623
Hexachlorophene	DB00756	OC1=C(CC2=C(O)C(Cl)=CC(Cl)=C2Cl)C(Cl)=C(Cl)C=C1Cl	Active	0.960676	0.039324
Olopatadine	DB00768	CN(C)CC\C=C1\C2=C(COC3=C1C=C(CC(O)=O)C=C3)C=CC=C2	Active	0.50314	0.49686
Oxcarbazepine	DB00776	NC(=O)N1C2=C(CC(=O)C3=C1C=CC=C3)C=CC=C2	Active	0.632727	0.367273
Estradiol	DB00783	[H][C@@]12CC[C@H](O)[C@@]1(C)CC[C@]1([H])C3=C(CC[C@@]21[H])C=C(O)C=C3	Active	0.513483	0.486517
Mefenamic acid	DB00784	CC1=CC=CC(NC2=C(C=CC=C2)C(O)=O)=C1C	Active	0.923057	0.076943
Naproxen	DB00788	COC1=CC2=C(C=C1)C=C(C=C2)C(C)C(O)=O	Active	0.676216	0.323784
Haloprogin	DB00793	ClC1=CC(Cl)=C(OCC#CI)C=C1Cl	Active	0.658684	0.341316
Tolazoline	DB00797	C(C1=NCCN1)C1=CC=CC=C1	Active	0.525601	0.474399
Fenoldopam	DB00800	OC1=CC=C(C=C1)C1CNCCC2=C1C=C(O)C(O)=C2Cl	Active	0.983681	0.016319
Halazepam	DB00801	FC(F)(F)CN1C2=C(C=C(Cl)C=C2)C(=NCC1=O)C1=CC=CC=C1	Active	0.766888	0.233112
Minaprine	DB00805	CC1=C(NCCN2CCOCC2)N=NC(=C1)C1=CC=CC=C1	Active	0.528065	0.471935
Phenylbutazone	DB00812	CCCCC1C(=O)N(N(C1=O)C1=CC=CC=C1)C1=CC=CC=C1	Active	0.545746	0.454254
Orciprenaline	DB00816	CC(C)NCC(O)C1=CC(O)=CC(O)=C1	Active	0.850454	0.149546
Propofol	DB00818	CC(C)C1=CC=CC(C(C)C)=C1O	Active	0.903941	0.096059
Diazepam	DB00829	CN1C2=C(C=C(Cl)C=C2)C(=NCC1=O)C1=CC=CC=C1	Active	0.864473	0.135527
Brompheniramine	DB00835	CN(C)CCC(C1=CC=C(Br)C=C1)C1=NC=CC=C1	Active	0.551978	0.448022
Progabide	DB00837	NC(=O)CCCN\C(C1=CC=C(Cl)C=C1)=C1/C=C(F)C=CC1=O	Active	0.50065	0.49935
Dobutamine	DB00841	CC(CCC1=CC=C(O)C=C1)NCCC1=CC(O)=C(O)C=C1	Active	0.970122	0.029878
Oxazepam	DB00842	OC1N=C(C2=CC=CC=C2)C2=C(NC1=O)C=CC(Cl)=C2	Active	0.879392	0.120608
Donepezil	DB00843	COC1=CC2=C(C=C1OC)C(=O)C(CC1CCN(CC3=CC=CC=C3)CC1)C2	Active	0.634456	0.365544
Cysteamine	DB00847	NCCS	Active	1	0
Diflunisal	DB00861	OC(=O)C1=C(O)C=CC(=C1)C1=C(F)C=C(F)C=C1	Active	0.976878	0.023122
Ritodrine	DB00867	C[C@H](NCCC1=CC=C(O)C=C1)[C@H](O)C1=CC=C(O)C=C1	Active	0.930103	0.069897
Suprofen	DB00870	CC(C(O)=O)C1=CC=C(C=C1)C(=O)C1=CC=CS1	Active	0.933849	0.066151
Terbutaline	DB00871	CC(C)(C)NCC(O)C1=CC(O)=CC(O)=C1	Active	0.894455	0.105545
Granisetron	DB00889	CN1N=C(C(=O)NC2CC3CCCC(C2)N3C)C2=C1C=CC=C2	Active	0.800422	0.199578
Dienestrol	DB00890	CC=C(C(=CC)C1=CC=C(O)C=C1)C1=CC=C(O)C=C1	Active	0.989183	0.010817
Triazolam	DB00897	CC1=NN=C2CN=C(C3=C(Cl)C=CC=C3)C3=C(C=CC(Cl)=C3)N12	Active	0.747951	0.252049
Ethacrynic acid	DB00903	CCC(=C)C(=O)C1=C(Cl)C(Cl)=C(OCC(O)=O)C=C1	Active	0.938008	0.061992
Ondansetron	DB00904	CN1C2=C(C3=C1C=CC=C3)C(=O)C(CN1C=CN=C1C)CC2	Active	0.729837	0.270163
Quinidine	DB00908	[H][C@@]12CCN(C[C@@H]1C=C)[C@]([H])(C2)[C@@H](O)C1=CC=NC2=C1C=C(OC)C=C2	Active	0.561586	0.438414
Maprotiline	DB00934	CNCCCC12CCC(C3=C1C=CC=C3)C1=C2C=CC=C1	Active	0.818235	0.181765
Oxymetazoline	DB00935	CC1=CC(=C(O)C(C)=C1CC1=NCCN1)C(C)(C)C	Active	0.992621	0.007379
Salicyclic acid	DB00936	OC(=O)C1=C(O)C=CC=C1	Active	0.761072	0.238928
Meclofenamic acid	DB00939	CC1=CC=C(Cl)C(NC2=C(C=CC=C2)C(O)=O)=C1Cl	Active	0.943457	0.056543
Acetylsalicylic acid	DB00945	CC(=O)OC1=C(C=CC=C1)C(O)=O	Active	0.550317	0.449683
Pindolol	DB00960	CC(C)NCC(O)COC1=CC=CC2=C1C=CN2	Active	0.97835	0.02165
Bromfenac	DB00963	NC1=C(CC(O)=O)C=CC=C1C(=O)C1=CC=C(Br)C=C1	Active	0.941017	0.058983
Apraclonidine	DB00964	NC1=CC(Cl)=C(NC2=NCCN2)C(Cl)=C1	Active	0.96639	0.03361
Desloratadine	DB00967	ClC1=CC2=C(C=C1)C(=C1CCNCC1)C1=NC=CC=C1CC2	Active	0.784982	0.215018
Alosetron	DB00969	CN1C2=C(C3=C1C=CC=C3)C(=O)N(CC1=C(C)NC=N1)CC2	Active	0.78293	0.21707
Ezetimibe	DB00973	O[C@@H](CC[C@@H]1[C@H](N(C1=O)C1=CC=C(F)C=C1)C1=CC=C(O)C=C1)C1=CC=C(F)C=C1	Active	0.876484	0.123516
Ramelteon	DB00980	CCC(=O)NCC[C@@H]1CCC2=C1C1=C(OCC1)C=C2	Active	0.843624	0.156376
Physostigmine	DB00981	[H][C@]12N(C)CC[C@@]1(C)C1=C(C=CC(OC(=O)NC)=C1)N2C	Active	0.634715	0.365285
Dopamine	DB00988	NCCC1=CC(O)=C(O)C=C1	Active	0.678586	0.321414
Oxaprozin	DB00991	OC(=O)CCC1=NC(=C(O1)C1=CC=CC=C1)C1=CC=CC=C1	Active	0.991776	0.008224
Frovatriptan	DB00998	CN[C@@H]1CCC2=C(C1)C1=C(N2)C=CC(=C1)C(N)=O	Active	0.866289	0.133711
Salbutamol	DB01001	CC(C)(C)NCC(O)C1=CC(CO)=C(O)C=C1	Active	0.926723	0.073277
Tioconazole	DB01007	ClC1=C(COC(CN2C=CN=C2)C2=C(Cl)C=C(Cl)C=C2)C=CS1	Active	0.951084	0.048916
Ketoprofen	DB01009	CC(C(O)=O)C1=CC(=CC=C1)C(=O)C1=CC=CC=C1	Active	0.961996	0.038004
Metyrapone	DB01011	CC(C)(C(=O)C1=CC=CN=C1)C1=CC=CN=C1	Active	0.832246	0.167754
Guanfacine	DB01018	NC(=N)NC(=O)CC1=C(Cl)C=CC=C1Cl	Active	0.924497	0.075503
Mycophenolic acid	DB01024	COC1=C(C)C2=C(C(=O)OC2)C(O)=C1C\C=C(/C)CCC(O)=O	Active	0.774826	0.225174
Tolterodine	DB01036	CC(C)N(CC[C@@H](C1=CC=CC=C1)C1=CC(C)=CC=C1O)C(C)C	Active	0.724976	0.275024
Fenofibrate	DB01039	CC(C)OC(=O)C(C)(C)OC1=CC=C(C=C1)C(=O)C1=CC=C(Cl)C=C1	Active	0.621523	0.378477
Ibuprofen	DB01050	CC(C)CC1=CC=C(C=C1)C(C)C(O)=O	Active	0.879996	0.120004
Tocainide	DB01056	CC(N)C(=O)NC1=C(C)C=CC=C1C	Active	0.641928	0.358072
Isoproterenol	DB01064	CC(C)NCC(O)C1=CC(O)=C(O)C=C1	Active	0.891059	0.108941
Melatonin	DB01065	COC1=CC2=C(NC=C2CCNC(C)=O)C=C1	Active	0.933587	0.066413
Primaquine	DB01087	COC1=CC2=C(N=CC=C2)C(NC(C)CCCN)=C1	Active	0.859482	0.140518
Hesperetin	DB01094	COC1=C(O)C=C(C=C1)[C@@H]1CC(=O)C2=C(O1)C=C(O)C=C2O	Active	0.908088	0.091912
Oxamniquine	DB01096	CC(C)NCC1CCC2=C(N1)C=C(C(CO)=C2)[N+]([O-])=O	Active	0.820911	0.179089
Leflunomide	DB01097	CC1=C(C=NO1)C(=O)NC1=CC=C(C=C1)C(F)(F)F	Active	0.918586	0.081414
Arbutamine	DB01102	O[C@@H](CNCCCCC1=CC=C(O)C=C1)C1=CC(O)=C(O)C=C1	Active	0.872738	0.127262
Sertraline	DB01104	CN[C@H]1CC[C@@H](C2=CC(Cl)=C(Cl)C=C2)C2=C1C=CC=C2	Active	0.867654	0.132346
Miconazole	DB01110	ClC1=CC(Cl)=C(COC(CN2C=CN=C2)C2=C(Cl)C=C(Cl)C=C2)C=C1	Active	0.829777	0.170223
Papaverine	DB01113	COC1=CC2=C(C=C1OC)C(CC1=CC(OC)=C(OC)C=C1)=NC=C2	Active	0.755005	0.244995
Chlorpheniramine	DB01114	CN(C)CCC(C1=CC=C(Cl)C=C1)C1=NC=CC=C1	Active	0.558082	0.441918
Trimethaphan	DB01116	O=C1N(CC2=CC=CC=C2)C2C[S+]3CCCC3C2N1CC1=CC=CC=C1	Active	0.78827	0.21173
Anisindione	DB01125	COC1=CC=C(C=C1)C1C(=O)C2=C(C=CC=C2)C1=O	Active	0.815153	0.184847
Econazole	DB01127	ClC1=CC=C(COC(CN2C=CN=C2)C2=C(Cl)C=C(Cl)C=C2)C=C1	Active	0.908391	0.091609
Proguanil	DB01131	CC(C)\N=C(/N)N=C(N)NC1=CC=C(Cl)C=C1	Active	0.873827	0.126173
Desipramine	DB01151	CNCCCN1C2=C(CCC3=C1C=CC=C3)C=CC=C2	Active	0.708019	0.291981
Sertaconazole	DB01153	ClC1=CC(Cl)=C(C=C1)C(CN1C=CN=C1)OCC1=CSC2=C1C=CC=C2Cl	Active	0.750374	0.249626
Bupropion	DB01156	CC(NC(C)(C)C)C(=O)C1=CC(Cl)=CC=C1	Active	0.941551	0.058449
Procarbazine	DB01168	CNNCC1=CC=C(C=C1)C(=O)NC(C)C	Active	0.941046	0.058954
Pergolide	DB01186	[H][C@@]12CC3=CNC4=C3C(=CC=C4)[C@@]1([H])C[C@@H](CSC)CN2CCC	Active	0.830866	0.169134
Ciclopirox	DB01188	CC1=CC(=O)N(O)C(=C1)C1CCCCC1	Active	0.523226	0.476774
Dexfenfluramine	DB01191	CCNC(C)CC1=CC(=CC=C1)C(F)(F)F	Active	0.840188	0.159812
Nadolol	DB01203	CC(C)(C)NCC(O)COC1=CC=CC2=C1C[C@H](O)[C@H](O)C2	Active	0.507386	0.492614
Flumazenil	DB01205	CCOC(=O)C1=C2CN(C)C(=O)C3=C(C=CC(F)=C3)N2C=N1	Active	0.644046	0.355954
Dezocine	DB01209	[H][C@@]12CC3=C(C=C(O)C=C3)[C@@](C)(CCCCC1)C2N	Active	0.888051	0.111949
Levobunolol	DB01210	CC(C)(C)NC[C@H](O)COC1=CC=CC2=C1CCCC2=O	Active	0.906369	0.093631
Metipranolol	DB01214	CC(C)NCC(O)COC1=C(C)C(C)=C(OC(C)=O)C(C)=C1	Active	0.632647	0.367353
Estazolam	DB01215	ClC1=CC2=C(C=C1)N1C=NN=C1CN=C2C1=CC=CC=C1	Active	0.889805	0.110195
Encainide	DB01228	COC1=CC=C(C=C1)C(=O)NC1=C(C=CC=C1)C(C)CN1CCCCC1	Active	0.855909	0.144091
Gemfibrozil	DB01241	CC1=CC(OCCCC(C)(C)C(O)=O)=C(C)C=C1	Active	0.825578	0.174422
Chloroxine	DB01243	OC1=C(Cl)C=C(Cl)C2=C1N=CC=C2	Active	0.813383	0.186617
Isocarboxazid	DB01247	CC1=CC(=NO1)C(=O)NNCC1=CC=CC=C1	Active	0.974527	0.025473
Olsalazine	DB01250	OC(=O)C1=C(O)C=CC(=C1)\N=N\C1=CC(C(O)=O)=C(O)C=C1	Active	0.603824	0.396176
Mitiglinide	DB01252	OC(=O)C(CC(=O)N1CC2CCCCC2C1)CC1=CC=CC=C1	Active	0.544746	0.455254
Lumiracoxib	DB01283	CC1=CC(CC(O)=O)=C(NC2=C(Cl)C=CC=C2F)C=C1	Active	0.953542	0.046458
Fenoterol	DB01288	CC(CC1=CC=C(O)C=C1)NCC(O)C1=CC(O)=CC(O)=C1	Active	0.937577	0.062423
Tasosartan	DB01349	CC1=NC(C)=C2CCC(=O)N(CC3=CC=C(C=C3)C3=C(C=CC=C3)C3=NNN=N3)C2=N1	Active	0.584104	0.415896
Bezafibrate	DB01393	CC(C)(OC1=CC=C(CCNC(=O)C2=CC=C(Cl)C=C2)C=C1)C(O)=O	Active	0.646079	0.353921
Salsalate	DB01399	OC(=O)C1=C(OC(=O)C2=C(O)C=CC=C2)C=CC=C1	Active	0.933182	0.066818
Clenbuterol	DB01407	CC(C)(C)NCC(O)C1=CC(Cl)=C(N)C(Cl)=C1	Active	0.980101	0.019899
Aminophenazone	DB01424	CN(C)C1=C(C)N(C)N(C1=O)C1=CC=CC=C1	Active	0.579127	0.420873
Amrinone	DB01427	NC1=CC(=CNC1=O)C1=CC=NC=C1	Active	0.62722	0.37278
Oxybenzone	DB01428	COC1=CC(O)=C(C=C1)C(=O)C1=CC=CC=C1	Active	0.98837	0.01163
Antipyrine	DB01435	CN1N(C(=O)C=C1C)C1=CC=CC=C1	Active	0.840633	0.159367
Phenazopyridine	DB01438	NC1=CC=C(\N=N\C2=CC=CC=C2)C(N)=N1	Active	0.956418	0.043582
Bromazepam	DB01558	BrC1=CC2=C(NC(=O)CN=C2C2=NC=CC=C2)C=C1	Active	0.737382	0.262618
Fludiazepam	DB01567	CN1C2=C(C=C(Cl)C=C2)C(=NCC1=O)C1=C(F)C=CC=C1	Active	0.791658	0.208342
Prazepam	DB01588	ClC1=CC2=C(C=C1)N(CC1CC1)C(=O)CN=C2C1=CC=CC=C1	Active	0.782904	0.217096
Tiaprofenic acid	DB01600	CC(C(O)=O)C1=CC=C(S1)C(=O)C1=CC=CC=C1	Active	0.91026	0.08974
Deferasirox	DB01609	OC(=O)C1=CC=C(C=C1)N1N=C(N=C1C1=CC=CC=C1O)C1=CC=CC=C1O	Active	0.940645	0.059355
Phenindamine	DB01619	CN1CCC2=C(C1)C(C1=C2C=CC=C1)C1=CC=CC=C1	Active	0.597516	0.402484
Niflumic Acid	DB04552	OC(=O)C1=CC=CN=C1NC1=CC(=CC=C1)C(F)(F)F	Active	0.724076	0.275924
Estriol	DB04573	[H][C@@]12C[C@@H](O)[C@H](O)[C@@]1(C)CC[C@]1([H])C3=C(CC[C@@]21[H])C=C(O)C=C3	Active	0.575366	0.424634
Bifonazole	DB04794	C1=CN(C=N1)C(C1=CC=CC=C1)C1=CC=C(C=C1)C1=CC=CC=C1	Active	0.788364	0.211636
Chlophedianol	DB04837	CN(C)CCC(O)(C1=CC=CC=C1)C1=C(Cl)C=CC=C1	Active	0.568694	0.431306
Nebivolol	DB04861	OC(CNCC(O)C1CCC2=C(O1)C=CC(F)=C2)C1CCC2=C(O1)C=CC(F)=C2	Active	0.659247	0.340753
Enoximone	DB04880	CSC1=CC=C(C=C1)C(=O)C1=C(C)NC(=O)N1	Active	0.937548	0.062452
Tamibarotene	DB04942	CC1(C)CCC(C)(C)C2=C1C=CC(NC(=O)C1=CC=C(C=C1)C(O)=O)=C2	Active	0.932071	0.067929
Lofexidine	DB04948	CC(OC1=C(Cl)C=CC=C1Cl)C1=NCCN1	Active	0.957468	0.042532
Ibudilast	DB05266	CC(C)C(=O)C1=C2C=CC=CN2N=C1C(C)C	Active	0.875597	0.124403
Rotigotine Transdermal Patch	DB05271	CCCN(CCC1=CC=CS1)C1CCC2=C(C1)C=CC=C2O	Active	0.854484	0.145516
Rimonabant	DB06155	CC1=C(N(N=C1C(=O)NN1CCCCC1)C1=C(Cl)C=C(Cl)C=C1)C1=CC=C(Cl)C=C1	Active	0.83873	0.16127
Xylometazoline	DB06694	CC1=CC(=CC(C)=C1CC1=NCCN1)C(C)(C)C	Active	0.973257	0.026743
Levonordefrin	DB06707	C[C@H](N)[C@H](O)C1=CC(O)=C(O)C=C1	Active	0.715847	0.284153
Naphazoline	DB06711	C(C1=NCCN1)C1=CC=CC2=CC=CC=C12	Active	0.724409	0.275591
Norelgestromin	DB06713	CCC12CCC3C(CCC4=CC(CCC34)=NO)C1CCC2(O)C#C	Active	0.559551	0.440449
Nepafenac	DB06802	NC(=O)CC1=CC=CC(C(=O)C2=CC=CC=C2)=C1N	Active	0.903361	0.096639
Niclosamide	DB06803	OC1=C(C=C(Cl)C=C1)C(=O)NC1=C(Cl)C=C(C=C1)[N+]([O-])=O	Active	0.957389	0.042611
Diloxanide	DB08792	CN(C(=O)C(Cl)Cl)C1=CC=C(OC(=O)C2=CC=CO2)C=C1	Active	0.960225	0.039775
Salicylamide	DB08797	NC(=O)C1=C(O)C=CC=C1	Active	0.720928	0.279072
Antazoline	DB08799	C(N(CC1=CC=CC=C1)C1=CC=CC=C1)C1=NCCN1	Active	0.563328	0.436672
Isothipendyl	DB08802	CC(CN1C2=NC=CC=C2SC2=C1C=CC=C2)N(C)C	Active	0.636627	0.363373
Tymazoline	DB08803	CC(C)C1=C(OCC2=NCCN2)C=C(C)C=C1	Active	0.927726	0.072274
Bupranolol	DB08808	CC1=CC=C(Cl)C(OCC(O)CNC(C)(C)C)=C1	Active	0.822589	0.177411
Cyanocobalamin	DB00115	[H][C@]12[C@H](CC(N)=O)[C@@]3(C)CCC(=O)NC[C@@]([H])(C)OP(O)(=O)O[C@@H]4[C@@H](CO)O[C@@H]([C@@H]4O)N4C=[N](C5=CC(C)=C(C)C=C45)[Co]456(C#N)N1C3=C(C)C1=[N]4C(=CC3=[N]5C(=C(C)C4=[N]6[C@]2(C)[C@@](C)(CC(N)=O)[C@@H]4CCC(N)=O)[C@@](C)(CC(N)=O)[C@@H]3CCC(N)=O)C(C)(C)[C@@H]1CCC(N)=O	Inactive	0	1
Tetrahydrofolic acid	DB00116	NC1=NC(=O)C2=C(NCC(CNC3=CC=C(C=C3)C(=O)N[C@@H](CCC(O)=O)C(O)=O)N2)N1	Inactive	0	1
L-Histidine	DB00117	N[C@@H](CC1=CN=CN1)C(O)=O	Inactive	0	1
S-Adenosylmethionine	DB00118	C[S+](CC[C@H](N)C(O)=O)C[C@H]1O[C@H]([C@H](O)[C@@H]1O)N1C=NC2=C1N=CN=C2N	Inactive	1.5e-05	0.999985
Pyruvic acid	DB00119	CC(=O)C(O)=O	Inactive	0	1
L-Phenylalanine	DB00120	N[C@@H](CC1=CC=CC=C1)C(O)=O	Inactive	0.052685	0.947315
Biotin	DB00121	[H][C@]12CS[C@@H](CCCCC(O)=O)[C@@]1([H])NC(=O)N2	Inactive	0	1
Choline	DB00122	C[N+](C)(C)CCO	Inactive	0	1
L-Lysine	DB00123	NCCCC[C@H](N)C(O)=O	Inactive	0	1
L-Arginine	DB00125	N[C@@H](CCCNC(N)=N)C(O)=O	Inactive	0	1
Vitamin C	DB00126	OC[C@H](O)[C@H]1OC(=O)C(O)=C1O	Inactive	0	1
Spermine	DB00127	NCCCNCCCCNCCCN	Inactive	0	1
L-Aspartic Acid	DB00128	N[C@@H](CC(O)=O)C(O)=O	Inactive	0	1
L-Ornithine	DB00129	NCCC[C@H](N)C(O)=O	Inactive	0	1
L-Glutamine	DB00130	N[C@@H](CCC(N)=O)C(O)=O	Inactive	0	1
Adenosine monophosphate	DB00131	NC1=NC=NC2=C1N=CN2[C@@H]1O[C@H](COP(O)(O)=O)[C@@H](O)[C@H]1O	Inactive	0	1
Alpha-Linolenic Acid	DB00132	CC\C=C/C\C=C/C\C=C/CCCCCCCC(O)=O	Inactive	0	1
L-Serine	DB00133	N[C@@H](CO)C(O)=O	Inactive	0	1
L-Methionine	DB00134	CSCC[C@H](N)C(O)=O	Inactive	0	1
L-Tyrosine	DB00135	N[C@@H](CC1=CC=C(O)C=C1)C(O)=O	Inactive	0.119045	0.880955
Calcitriol	DB00136	[H][C@@]1(CC[C@@]2([H])C(CCC[C@]12C)=CC=C1C[C@@H](O)C[C@H](O)C1=C)[C@H](C)CCCC(C)(C)O	Inactive	0.001529	0.998471
Xanthophyll	DB00137	CC(\C=C\C=C(C)\C=C\C1C(C)=CC(O)CC1(C)C)=C/C=C/C=C(C)/C=C/C=C(C)/C=C/C1=C(C)CC(O)CC1(C)C	Inactive	0	1
L-Cystine	DB00138	N[C@@H](CSSC[C@H](N)C(O)=O)C(O)=O	Inactive	0	1
Succinic acid	DB00139	OC(=O)CCC(O)=O	Inactive	0	1
Riboflavin	DB00140	CC1=CC2=C(C=C1C)N(C[C@H](O)[C@H](O)[C@H](O)CO)C1=NC(=O)NC(=O)C1=N2	Inactive	6e-06	0.999994
N-Acetyl-D-glucosamine	DB00141	CC(=O)N[C@H]1C(O)O[C@H](CO)[C@@H](O)[C@@H]1O	Inactive	0	1
L-Glutamic Acid	DB00142	N[C@@H](CCC(O)=O)C(O)=O	Inactive	0	1
Glutathione	DB00143	N[C@@H](CCC(=O)N[C@@H](CS)C(=O)NCC(O)=O)C(O)=O	Inactive	0	1
Phosphatidylserine	DB00144	CCCC(=O)O[C@H](COC(=O)CC)COP(O)(=O)OC[C@H](N)C(O)=O	Inactive	0	1
Glycine	DB00145	NCC(O)=O	Inactive	0	1
Calcidiol	DB00146	[H][C@@]1(CCC2[C@]1(C)CCC\C2=C/C=C1/C[C@H](O)CCC1=C)[C@H](C)CCCC(C)(C)O	Inactive	0.000249	0.999751
Pyridoxal	DB00147	CC1=NC=C(CO)C(C=O)=C1O	Inactive	0.48092	0.51908
Creatine	DB00148	CN(CC(O)=O)C(N)=N	Inactive	0	1
L-Leucine	DB00149	CC(C)CC(N)C(O)=O	Inactive	0	1
L-Cysteine	DB00151	N[C@@H](CS)C(O)=O	Inactive	0	1
Thiamine	DB00152	CC1=C(CCO)SC=[N+]1CC1=CN=C(C)N=C1N	Inactive	0.0006	0.9994
Ergocalciferol	DB00153	[H][C@@]1(CC[C@]2([H])[C@]1(C)CCC\C2=C/C=C1/C[C@@H](O)CCC1=C)[C@H](C)\C=C\[C@H](C)C(C)C	Inactive	0.000106	0.999894
gamma-Homolinolenic acid	DB00154	CCCCC\C=C/C\C=C/C\C=C/CCCCCCC(O)=O	Inactive	0	1
L-Citrulline	DB00155	N[C@@H](CCCNC(N)=O)C(O)=O	Inactive	0	1
L-Threonine	DB00156	C[C@@H](O)[C@H](N)C(O)=O	Inactive	0	1
NADH	DB00157	NC(=O)C1=CN(C=CC1)[C@@H]1O[C@H](CO[P@](O)(=O)O[P@](O)(=O)OC[C@H]2O[C@H]([C@H](O)[C@@H]2O)N2C=NC3=C2N=CN=C3N)[C@@H](O)[C@H]1O	Inactive	0	1
Folic Acid	DB00158	NC1=NC(=O)C2=C(N1)N=CC(CNC1=CC=C(C=C1)C(=O)N[C@@H](CCC(O)=O)C(O)=O)=N2	Inactive	0	1
Icosapent	DB00159	CC\C=C/C\C=C/C\C=C/C\C=C/C\C=C/CCCC(O)=O	Inactive	0	1
L-Alanine	DB00160	C[C@H](N)C(O)=O	Inactive	0	1
L-Valine	DB00161	CC(C)[C@H](N)C(O)=O	Inactive	0	1
Vitamin A	DB00162	CC(=CCO)C=CC=C(C)C=CC1=C(C)CCCC1(C)C	Inactive	0.014601	0.985399
Vitamin E	DB00163	CC(C)CCC[C@@H](C)CCC[C@@H](C)CCC[C@]1(C)CCC2=C(O1)C(C)=C(C)C(O)=C2C	Inactive	9.4e-05	0.999906
Pyridoxine	DB00165	CC1=NC=C(CO)C(CO)=C1O	Inactive	0.154058	0.845942
Lipoic Acid	DB00166	OC(=O)CCCC[C@@H]1CCSS1	Inactive	0	1
L-Isoleucine	DB00167	CC[C@H](C)[C@H](N)C(O)=O	Inactive	0	1
Aspartame	DB00168	COC(=O)C(CC1=CC=CC=C1)NC(=O)C(N)CC(O)=O	Inactive	0.000132	0.999868
Cholecalciferol	DB00169	[H][C@@]1(CC[C@@]2([H])C(CCC[C@]12C)=CC=C1C[C@@H](O)CCC1=C)[C@H](C)CCCC(C)C	Inactive	2.2e-05	0.999978
Menadione	DB00170	CC1=CC(=O)C2=C(C=CC=C2)C1=O	Inactive	0.250937	0.749063
Adenosine triphosphate	DB00171	NC1=NC=NC2=C1N=CN2[C@@H]1O[C@H](CO[P@](O)(=O)O[P@](O)(=O)OP(O)(O)=O)[C@@H](O)[C@H]1O	Inactive	0	1
L-Proline	DB00172	OC(=O)[C@@H]1CCCN1	Inactive	0	1
Adenine	DB00173	NC1=NC=NC2=C1NC=N2	Inactive	0.049324	0.950676
L-Asparagine	DB00174	N[C@@H](CC(N)=O)C(O)=O	Inactive	0	1
Pravastatin	DB00175	[H][C@]12[C@H](C[C@H](O)C=C1C=C[C@H](C)[C@@H]2CC[C@@H](O)C[C@@H](O)CC(O)=O)OC(=O)[C@@H](C)CC	Inactive	0	1
Fluvoxamine	DB00176	COCCCCC(=NOCCN)C1=CC=C(C=C1)C(F)(F)F	Inactive	0.140058	0.859942
Valsartan	DB00177	CCCCC(=O)N(CC1=CC=C(C=C1)C1=C(C=CC=C1)C1=NNN=N1)[C@@H](C(C)C)C(O)=O	Inactive	0.003506	0.996494
Ramipril	DB00178	[H][C@@]12CCC[C@]1([H])N([C@@H](C2)C(O)=O)C(=O)[C@H](C)N[C@@H](CCC1=CC=CC=C1)C(=O)OCC	Inactive	4.4e-05	0.999956
Flunisolide	DB00180	[H][C@@]12C[C@@]3([H])[C@]4([H])C[C@H](F)C5=CC(=O)C=C[C@]5(C)[C@@]4([H])[C@@H](O)C[C@]3(C)[C@@]1(OC(C)(C)O2)C(=O)CO	Inactive	1e-06	0.999999
Amphetamine	DB00182	C[C@H](N)CC1=CC=CC=C1	Inactive	0.007165	0.992835
Pentagastrin	DB00183	CSCC[C@H](NC(=O)[C@H](CC1=CNC2=C1C=CC=C2)NC(=O)CCNC(=O)OCC(C)C)C(=O)N[C@@H](CC(O)=O)C(=O)N[C@@H](CC1=CC=CC=C1)C(N)=O	Inactive	0	1
Nicotine	DB00184	CN1CCCC1C1=CC=CN=C1	Inactive	0.000242	0.999758
Cevimeline	DB00185	C[C@@H]1O[C@@]2(CS1)CN1CCC2CC1	Inactive	0	1
Esmolol	DB00187	COC(=O)CCC1=CC=C(OCC(O)CNC(C)C)C=C1	Inactive	0.00665	0.99335
Bortezomib	DB00188	CC(C)C[C@@H](NC(=O)[C@@H](CC1=CC=CC=C1)NC(=O)C1=NC=CN=C1)B(O)O	Inactive	0.000244	0.999756
Ethchlorvynol	DB00189	CCC(O)(\C=C\Cl)C#C	Inactive	0.231713	0.768287
Carbidopa	DB00190	C[C@@](CC1=CC(O)=C(O)C=C1)(NN)C(O)=O	Inactive	0.124441	0.875559
Phentermine	DB00191	CC(C)(N)CC1=CC=CC=C1	Inactive	0.018015	0.981985
Tramadol	DB00193	COC1=CC=CC(=C1)[C@@]1(O)CCCC[C@@H]1CN(C)C	Inactive	0.026771	0.973229
Vidarabine	DB00194	O.NC1=NC=NC2=C1N=CN2[C@@H]1O[C@H](CO)[C@@H](O)[C@@H]1O	Inactive	9e-06	0.999991
Betaxolol	DB00195	CC(C)NCC(O)COC1=CC=C(CCOCC2CC2)C=C1	Inactive	0.003972	0.996028
Oseltamivir	DB00198	CCOC(=O)C1=C[C@@H](OC(CC)CC)[C@H](NC(C)=O)[C@@H](N)C1	Inactive	0	1
Erythromycin	DB00199	CC[C@H]1OC(=O)[C@H](C)[C@@H](O[C@H]2C[C@@](C)(OC)[C@@H](O)[C@H](C)O2)[C@H](C)[C@@H](O[C@@H]2O[C@H](C)C[C@@H]([C@H]2O)N(C)C)[C@](C)(O)C[C@@H](C)C(=O)[C@H](C)[C@@H](O)[C@]1(C)O	Inactive	0	1
Hydroxocobalamin	DB00200	[H][C@]12[C@H](CC(N)=O)[C@@]3(C)CCC(=O)NC[C@@H](C)OP([O-])(=O)O[C@@H]4[C@@H](CO)O[C@@H]([C@@H]4O)N4C=[N](C5=CC(C)=C(C)C=C45)[Co+]456(O)N1C3=C(C)C1=[N]4C(=CC3=[N]5C(=C(C)C4=[N]6[C@]2(C)[C@@](C)(CC(N)=O)[C@@H]4CCC(N)=O)[C@@](C)(CC(N)=O)[C@@H]3CCC(N)=O)C(C)(C)[C@@H]1CCC(N)=O	Inactive	0	1
Caffeine	DB00201	CN1C=NC2=C1C(=O)N(C)C(=O)N2C	Inactive	2e-05	0.99998
Succinylcholine	DB00202	C[N+](C)(C)CCOC(=O)CCC(=O)OCC[N+](C)(C)C	Inactive	0	1
Sildenafil	DB00203	CCCC1=NN(C)C2=C1NC(=NC2=O)C1=C(OCC)C=CC(=C1)S(=O)(=O)N1CCN(C)CC1	Inactive	0	1
Dofetilide	DB00204	CN(CCOC1=CC=C(NS(C)(=O)=O)C=C1)CCC1=CC=C(NS(C)(=O)=O)C=C1	Inactive	0	1
Reserpine	DB00206	[H][C@]12C[C@@H](OC(=O)C3=CC(OC)=C(OC)C(OC)=C3)[C@H](OC)[C@@H](C(=O)OC)[C@@]1([H])C[C@@]1([H])N(CCC3=C1NC1=C3C=CC(OC)=C1)C2	Inactive	0	1
Azithromycin	DB00207	CC[C@H]1OC(=O)[C@H](C)[C@@H](O[C@H]2C[C@@](C)(OC)[C@@H](O)[C@H](C)O2)C(C)[C@@H](O[C@@H]2O[C@H](C)C[C@@H]([C@H]2O)N(C)C)[C@](C)(O)C[C@@H](C)CN(C)[C@H](C)[C@@H](O)[C@]1(C)O	Inactive	0	1
Ticlopidine	DB00208	ClC1=C(CN2CCC3=C(C2)C=CS3)C=CC=C1	Inactive	0.258286	0.741714
Trospium	DB00209	OC(C(=O)OC1CC2CCC(C1)[N+]21CCCC1)(C1=CC=CC=C1)C1=CC=CC=C1	Inactive	0.217839	0.782161
Adapalene	DB00210	COC1=C(C=C(C=C1)C1=CC2=C(C=C1)C=C(C=C2)C(O)=O)C12CC3CC(CC(C3)C1)C2	Inactive	0.001066	0.998934
Midodrine	DB00211	COC1=CC(C(O)CNC(=O)CN)=C(OC)C=C1	Inactive	0.052091	0.947909
Remikiren	DB00212	CC(C)(C)S(=O)(=O)C[C@H](CC1=CC=CC=C1)C(=O)N[C@@H](CC1=CN=CN1)C(=O)N[C@H](CC1CCCCC1)[C@H](O)[C@H](O)C1CC1	Inactive	0	1
Pantoprazole	DB00213	COC1=C(OC)C(CS(=O)C2=NC3=C(N2)C=C(OC(F)F)C=C3)=NC=C1	Inactive	0	1
Torasemide	DB00214	CC(C)NC(=O)NS(=O)(=O)C1=C(NC2=CC(C)=CC=C2)C=CN=C1	Inactive	0.000946	0.999054
Citalopram	DB00215	CN(C)CCCC1(OCC2=C1C=CC(=C2)C#N)C1=CC=C(F)C=C1	Inactive	0.003051	0.996949
Eletriptan	DB00216	CN1CCC[C@@H]1CC1=CNC2=C1C=C(CCS(=O)(=O)C1=CC=CC=C1)C=C2	Inactive	0.000253	0.999747
Bethanidine	DB00217	OC(=O)[C@@H]1CC(=C\C=[N+]2/[C@@H](CC3=C2C=C(O)C(O)=C3)C([O-])=O)/C=C(N1)C(O)=O	Inactive	0.000293	0.999707
Moxifloxacin	DB00218	[H][C@]12CN(C[C@@]1([H])NCCC2)C1=C(OC)C2=C(C=C1F)C(=O)C(=CN2C1CC1)C(O)=O	Inactive	0	1
Oxyphenonium	DB00219	CC[N+](C)(CC)CCOC(=O)C(O)(C1CCCCC1)C1=CC=CC=C1	Inactive	1e-06	0.999999
Nelfinavir	DB00220	[H][C@@]12CCCC[C@]1([H])CN(C[C@@H](O)[C@H](CSC1=CC=CC=C1)NC(=O)C1=C(C)C(O)=CC=C1)[C@@H](C2)C(=O)NC(C)(C)C	Inactive	1e-06	0.999999
Glimepiride	DB00222	CCC1=C(C)CN(C(=O)NCCC2=CC=C(C=C2)S(=O)(=O)NC(=O)NC2CCC(C)CC2)C1=O	Inactive	0	1
Diflorasone	DB00223	[H][C@@]12C[C@H](C)[C@](OC(C)=O)(C(=O)COC(C)=O)[C@@]1(C)C[C@H](O)[C@@]1(F)[C@@]2([H])C[C@]([H])(F)C2=CC(=O)C=C[C@]12C	Inactive	0	1
Indinavir	DB00224	CC(C)(C)NC(=O)[C@@H]1CN(CC2=CC=CN=C2)CCN1C[C@@H](O)C[C@@H](CC1=CC=CC=C1)C(=O)N[C@@H]1[C@H](O)CC2=C1C=CC=C2	Inactive	0	1
Gadodiamide	DB00225	O.[Gd+3].CNC(=O)CN(CCN(CCN(CC([O-])=O)CC(=O)NC)CC([O-])=O)CC([O-])=O	Inactive	0	1
Guanadrel Sulfate	DB00226	NC(N)=NCC1COC2(CCCCC2)O1	Inactive	0	1
Lovastatin	DB00227	[H][C@]12[C@H](C[C@@H](C)C=C1C=C[C@H](C)[C@@H]2CC[C@@H]1C[C@@H](O)CC(=O)O1)OC(=O)[C@@H](C)CC	Inactive	2.2e-05	0.999978
Enflurane	DB00228	FC(F)OC(F)(F)C(F)Cl	Inactive	0	1
Cefotiam	DB00229	[H][C@]12SCC(CSC3=NN=NN3CCN(C)C)=C(N1C(=O)[C@H]2NC(=O)CC1=CSC(N)=N1)C(O)=O	Inactive	0	1
Pregabalin	DB00230	CC(C)C[C@H](CN)CC(O)=O	Inactive	0	1
Methyclothiazide	DB00232	CN1C(CCl)NC2=C(C=C(C(Cl)=C2)S(N)(=O)=O)S1(=O)=O	Inactive	5.3e-05	0.999947
Milrinone	DB00235	CC1=C(C=C(C#N)C(=O)N1)C1=CC=NC=C1	Inactive	0.110548	0.889452
Pipobroman	DB00236	BrCCC(=O)N1CCN(CC1)C(=O)CCBr	Inactive	0	1
Butabarbital	DB00237	CCC(C)C1(CC)C(=O)NC(=O)NC1=O	Inactive	0	1
Alclometasone	DB00240	[H][C@@]12C[C@@H](C)[C@](OC(=O)CC)(C(=O)COC(=O)CC)[C@@]1(C)C[C@H](O)[C@@]1([H])[C@@]2([H])[C@H](Cl)CC2=CC(=O)C=C[C@]12C	Inactive	0	1
Butalbital	DB00241	CC(C)CC1(CC=C)C(=O)NC(=O)NC1=O	Inactive	0	1
Cladribine	DB00242	NC1=NC(Cl)=NC2=C1N=CN2[C@H]1C[C@H](O)[C@@H](CO)O1	Inactive	0.056833	0.943167
Ranolazine	DB00243	COC1=C(OCC(O)CN2CCN(CC(=O)NC3=C(C)C=CC=C3C)CC2)C=CC=C1	Inactive	7e-06	0.999993
Mesalazine	DB00244	NC1=CC=C(O)C(=C1)C(O)=O	Inactive	0.361347	0.638653
Benztropine	DB00245	[H][C@@]12CC[C@]([H])(CC(C1)OC(C1=CC=CC=C1)C1=CC=CC=C1)N2C	Inactive	0.319107	0.680893
Ziprasidone	DB00246	ClC1=CC2=C(CC(=O)N2)C=C1CCN1CCN(CC1)C1=NSC2=C1C=CC=C2	Inactive	0.000457	0.999543
Methysergide	DB00247	[H][C@@]12CC3=CN(C)C4=C3C(=CC=C4)C1=C[C@H](CN2C)C(=O)N[C@@H](CC)CO	Inactive	0.032069	0.967931
Cabergoline	DB00248	[H][C@@]12CC3=CNC4=C3C(=CC=C4)[C@@]1([H])C[C@H](CN2CC=C)C(=O)N(CCCN(C)C)C(=O)NCC	Inactive	1.3e-05	0.999987
Idoxuridine	DB00249	OC[C@H]1O[C@H](C[C@@H]1O)N1C=C(I)C(=O)NC1=O	Inactive	0.002566	0.997434
Dapsone	DB00250	NC1=CC=C(C=C1)S(=O)(=O)C1=CC=C(N)C=C1	Inactive	0.001639	0.998361
Terconazole	DB00251	CC(C)N1CCN(CC1)C1=CC=C(OC[C@H]2CO[C@@](CN3C=NC=N3)(O2)C2=C(Cl)C=C(Cl)C=C2)C=C1	Inactive	0.000843	0.999157
Phenytoin	DB00252	O=C1NC(=O)C(N1)(C1=CC=CC=C1)C1=CC=CC=C1	Inactive	0.340087	0.659913
Medrysone	DB00253	[H][C@@]12CC[C@H](C(C)=O)[C@@]1(C)C[C@H](O)[C@@]1([H])[C@@]2([H])C[C@H](C)C2=CC(=O)CC[C@]12C	Inactive	0.000145	0.999855
Doxycycline	DB00254	[H][C@@]12[C@@H](C)C3=CC=CC(O)=C3C(=O)C1=C(O)[C@]1(O)C(=O)C(C(N)=O)=C(O)[C@@H](N(C)C)[C@]1([H])[C@H]2O	Inactive	0	1
Lymecycline	DB00256	[H][C@@]12C[C@@]3([H])C(C(=O)C4=C(O)C=CC=C4[C@@]3(C)O)=C(O)[C@]1(O)C(=O)C(C(=O)NCNCCCC[C@H](N)C(O)=O)=C(O)[C@H]2N(C)C	Inactive	0	1
Calcium Acetate	DB00258	[Ca++].CC([O-])=O.CC([O-])=O	Inactive	0	1
Sulfanilamide	DB00259	NC1=CC=C(C=C1)S(N)(=O)=O	Inactive	0.000361	0.999639
Cycloserine	DB00260	NC1CONC1=O	Inactive	0	1
Anagrelide	DB00261	Cl.ClC1=C(Cl)C2=C(C=C1)N=C1NC(=O)CN1C2	Inactive	0.031617	0.968383
Carmustine	DB00262	ClCCNC(=O)N(CCCl)N=O	Inactive	0	1
Sulfisoxazole	DB00263	CC1=NOC(NS(=O)(=O)C2=CC=C(N)C=C2)=C1C	Inactive	0.018059	0.981941
Metoprolol	DB00264	COCCC1=CC=C(OCC(O)CNC(C)C)C=C1	Inactive	0.031403	0.968597
Crotamiton	DB00265	CCN(C(=O)C=CC)C1=C(C)C=CC=C1	Inactive	0.27983	0.72017
Dicumarol	DB00266	OC1=C(CC2=C(O)OC3=C(C=CC=C3)C2=O)C(=O)C2=C(O1)C=CC=C2	Inactive	0.012473	0.987527
Cefmenoxime	DB00267	[H][C@]12SCC(CSC3=NN=NN3C)=C(N1C(=O)[C@H]2NC(=O)C(=N\OC)\C1=CSC(N)=N1)C(O)=O	Inactive	0	1
Isradipine	DB00270	COC(=O)C1=C(C)NC(C)=C(C1C1=CC=CC2=NON=C12)C(=O)OC(C)C	Inactive	0.105182	0.894818
Diatrizoate	DB00271	CC(=O)NC1=C(I)C(NC(C)=O)=C(I)C(C(O)=O)=C1I	Inactive	0.000595	0.999405
Betazole	DB00272	NCCC1=CC=NN1	Inactive	0	1
Topiramate	DB00273	[H][C@@]12CO[C@@]3(COS(N)(=O)=O)OC(C)(C)O[C@@]3([H])[C@]1([H])OC(C)(C)O2	Inactive	0	1
Cefmetazole	DB00274	[H][C@]12SCC(CSC3=NN=NN3C)=C(N1C(=O)[C@]2(NC(=O)CSCC#N)OC)C(O)=O	Inactive	0	1
Olmesartan	DB00275	CCCC1=NC(=C(N1CC1=CC=C(C=C1)C1=C(C=CC=C1)C1=NNN=N1)C(=O)OCC1=C(C)OC(=O)O1)C(C)(C)O	Inactive	0	1
Amsacrine	DB00276	COC1=C(NC2=C3C=CC=CC3=NC3=C2C=CC=C3)C=CC(NS(C)(=O)=O)=C1	Inactive	0.00051	0.99949
Theophylline	DB00277	CN1C2=C(NC=N2)C(=O)N(C)C1=O	Inactive	7.4e-05	0.999926
Argatroban	DB00278	C[C@@H]1CCN([C@H](C1)C(O)=O)C(=O)[C@H](CCCN=C(N)N)NS(=O)(=O)C1=CC=CC2=C1NC[C@H](C)C2	Inactive	0	1
Liothyronine	DB00279	N[C@@H](CC1=CC(I)=C(OC2=CC(I)=C(O)C=C2)C(I)=C1)C(O)=O	Inactive	0.001084	0.998916
Disopyramide	DB00280	CC(C)N(CCC(C(N)=O)(C1=CC=CC=C1)C1=NC=CC=C1)C(C)C	Inactive	0.027074	0.972926
Lidocaine	DB00281	CCN(CC)CC(=O)NC1=C(C)C=CC=C1C	Inactive	0.075317	0.924683
Pamidronate	DB00282	NCCC(O)(P(O)(O)=O)P(O)(O)=O	Inactive	0	1
Clemastine	DB00283	CN1CCC[C@@H]1CCO[C@](C)(C1=CC=CC=C1)C1=CC=C(Cl)C=C1	Inactive	0.337808	0.662192
Acarbose	DB00284	C[C@H]1O[C@H](O[C@@H]2[C@@H](CO)O[C@H](O[C@@H]3[C@@H](CO)O[C@@H](O)[C@H](O)[C@H]3O)[C@H](O)[C@H]2O)[C@H](O)[C@@H](O)[C@@H]1N[C@H]1C=C(CO)[C@H](O)[C@H](O)[C@H]1O	Inactive	0	1
Venlafaxine	DB00285	COC1=CC=C(C=C1)C(CN(C)C)C1(O)CCCCC1	Inactive	0.124041	0.875959
Conjugated Estrogens	DB00286	[Na+].[H][C@@]12CCC(=O)[C@@]1(C)CC[C@]1([H])C3=CC=C(OS([O-])(=O)=O)C=C3CC[C@@]21[H]	Inactive	5.1e-05	0.999949
Travoprost	DB00287	CC(C)OC(=O)CCC\C=C/C[C@H]1[C@@H](O)C[C@@H](O)[C@@H]1\C=C\[C@@H](O)COC1=CC(=CC=C1)C(F)(F)F	Inactive	3e-06	0.999997
Amcinonide	DB00288	[H][C@@]12C[C@@]3([H])[C@]4([H])CCC5=CC(=O)C=C[C@]5(C)[C@@]4(F)[C@@H](O)C[C@]3(C)[C@@]1(OC1(CCCC1)O2)C(=O)COC(C)=O	Inactive	0	1
Bleomycin	DB00290	C[C@@H](O)[C@H](NC(=O)[C@@H](C)[C@H](O)[C@@H](C)NC(=O)[C@@H](NC(=O)C1=NC(=NC(N)=C1C)[C@H](CC(N)=O)NC[C@H](N)C(N)=O)[C@@H](OC1OC(CO)C(O)C(O)C1OC1OC(CO)C(O)C(OC(N)=O)C1O)C1=CN=CN1)C(=O)NCCC1=NC(=CS1)C1=NC(=CS1)C(=O)NCCC[S+](C)C	Inactive	0	1
Chlorambucil	DB00291	OC(=O)CCCC1=CC=C(C=C1)N(CCCl)CCCl	Inactive	0.267501	0.732499
Raltitrexed	DB00293	CN(CC1=CC2=C(NC(C)=NC2=O)C=C1)C1=CC=C(S1)C(=O)N[C@@H](CCC(O)=O)C(O)=O	Inactive	0	1
Etonogestrel	DB00294	CCC12CC(=C)C3C(CCC4=CC(=O)CCC34)C1CC[C@@]2(O)C#C	Inactive	0.274883	0.725117
Morphine	DB00295	[H][C@@]12OC3=C(O)C=CC4=C3[C@@]11CCN(C)[C@]([H])(C4)[C@]1([H])C=C[C@@H]2O	Inactive	0.115258	0.884742
Ropivacaine	DB00296	CCCN1CCCC[C@H]1C(=O)NC1=C(C)C=CC=C1C	Inactive	0.448392	0.551608
Bupivacaine	DB00297	CCCCN1CCCCC1C(=O)NC1=C(C)C=CC=C1C	Inactive	0.050168	0.949832
Dapiprazole	DB00298	CC1=C(C=CC=C1)N1CCN(CCC2=NN=C3CCCCN23)CC1	Inactive	0.038036	0.961964
Penciclovir	DB00299	NC1=NC(=O)C2=C(N1)N(CCC(CO)CO)C=N2	Inactive	0.003831	0.996169
Tenofovir	DB00300	C[C@H](CN1C=NC2=C1N=CN=C2N)OCP(O)(O)=O	Inactive	0.000363	0.999637
Flucloxacillin	DB00301	[H][C@]12SC(C)(C)[C@@H](N1C(=O)[C@H]2NC(=O)C1=C(C)ON=C1C1=C(Cl)C=CC=C1F)C(O)=O	Inactive	0.018264	0.981736
Tranexamic Acid	DB00302	NCC1CCC(CC1)C(O)=O	Inactive	0	1
Ertapenem	DB00303	[H][C@]12[C@@H](C)C(S[C@]3([H])CN[C@@]([H])(C3)C(=O)NC3=CC=CC(=C3)C(O)=O)=C(N1C(=O)[C@]2([H])[C@@H](C)O)C(O)=O	Inactive	1.3e-05	0.999987
Desogestrel	DB00304	[H][C@@]12CC[C@@](O)(C#C)[C@@]1(CC)CC(=C)[C@]1([H])[C@@]3([H])CCCC=C3CC[C@@]21[H]	Inactive	0.295486	0.704514
Mitomycin	DB00305	CO[C@]12[C@H]3N[C@H]3CN1C1=C([C@H]2COC(N)=O)C(=O)C(N)=C(C)C1=O	Inactive	0	1
Talbutal	DB00306	CCC(C)C1(CC=C)C(=O)N(C)C(=O)N(C)C1=O	Inactive	0	1
Bexarotene	DB00307	CC1=CC2=C(C=C1C(=C)C1=CC=C(C=C1)C(O)=O)C(C)(C)CCC2(C)C	Inactive	0.303615	0.696385
Ibutilide	DB00308	CCCCCCCN(CC)CCCC(O)C1=CC=C(NS(C)(=O)=O)C=C1	Inactive	0	1
Vindesine	DB00309	[H][C@@]12N3CC[C@@]11C4=C(C=C(OC)C(=C4)[C@]4(C[C@]5([H])CN(C[C@](O)(CC)C5)CCC5=C4NC4=C5C=CC=C4)C(=O)OC)N(C)[C@@]1([H])[C@](O)([C@H](O)[C@]2(CC)C=CC3)C(N)=O	Inactive	0	1
Chlorthalidone	DB00310	NS(=O)(=O)C1=C(Cl)C=CC(=C1)C1(O)NC(=O)C2=C1C=CC=C2	Inactive	0.000687	0.999313
Ethoxzolamide	DB00311	CCOC1=CC2=C(C=C1)N=C(S2)S(N)(=O)=O	Inactive	0.000332	0.999668
Pentobarbital	DB00312	CCCC(C)C1(CC)C(=O)NC(=O)NC1=O	Inactive	0	1
Valproic Acid	DB00313	CCCC(CCC)C(O)=O	Inactive	0	1
Capreomycin	DB00314	[H][C@@]1(CCN=C(N)N1)[C@]1([H])NC(=O)\C(NC(=O)[C@H](CNC(=O)C[C@@H](N)CCCN)NC(=O)[C@H](C)NC(=O)[C@@H](N)CNC1=O)=C/NC(N)=O.[H][C@@]1(CCN=C(N)N1)[C@]1([H])NC(=O)\C(NC(=O)[C@H](CNC(=O)C[C@@H](N)CCCN)NC(=O)[C@H](CO)NC(=O)[C@@H](N)CNC1=O)=C/NC(N)=O	Inactive	0	1
Zolmitriptan	DB00315	CN(C)CCC1=CNC2=C1C=C(C[C@@H]1COC(=O)N1)C=C2	Inactive	0.308637	0.691363
Acetaminophen	DB00316	CC(=O)NC1=CC=C(O)C=C1	Inactive	0.137559	0.862441
Gefitinib	DB00317	COC1=CC2=C(C=C1OCCCN1CCOCC1)C(NC1=CC(Cl)=C(F)C=C1)=NC=N2	Inactive	0.00172	0.99828
Codeine	DB00318	[H][C@@]12OC3=C(OC)C=CC4=C3[C@@]11CCN(C)[C@]([H])(C4)[C@]1([H])C=C[C@@H]2O	Inactive	0.092877	0.907123
Piperacillin	DB00319	[Na+].[H][C@]12SC(C)(C)[C@@H](N1C(=O)[C@H]2NC(=O)[C@H](NC(=O)N1CCN(CC)C(=O)C1=O)C1=CC=CC=C1)C([O-])=O	Inactive	0	1
Dihydroergotamine	DB00320	[H][C@@]12CCCN1C(=O)[C@H](CC1=CC=CC=C1)N1C(=O)[C@](C)(NC(=O)[C@H]3CN(C)[C@]4([H])CC5=CNC6=C5C(=CC=C6)[C@@]4([H])C3)O[C@@]21O	Inactive	0	1
Amitriptyline	DB00321	CN(C)CCC=C1C2=C(CCC3=C1C=CC=C3)C=CC=C2	Inactive	0.198738	0.801262
Floxuridine	DB00322	OC[C@H]1O[C@H](C[C@@H]1O)N1C=C(F)C(=O)NC1=O	Inactive	0.000173	0.999827
Fluorometholone	DB00324	[H][C@@]12CC[C@](O)(C(C)=O)[C@@]1(C)C[C@H](O)[C@@]1(F)[C@@]2([H])C[C@H](C)C2=CC(=O)C=C[C@]12C	Inactive	0.011978	0.988022
Nitroprusside	DB00325	O=N[Fe--](C#N)(C#N)(C#N)(C#N)C#N	Inactive	0	1
Calcium Gluceptate	DB00326	[Ca++].OC[C@@H](O)[C@@H](O)[C@H](O)[C@@H](O)C(O)C([O-])=O.OC[C@@H](O)[C@@H](O)[C@H](O)[C@@H](O)C(O)C([O-])=O	Inactive	0	1
Hydromorphone	DB00327	[H][C@@]12OC3=C(O)C=CC4=C3[C@@]11CCN(C)[C@]([H])(C4)[C@]1([H])CCC2=O	Inactive	0.039517	0.960483
Indomethacin	DB00328	COC1=CC2=C(C=C1)N(C(=O)C1=CC=C(Cl)C=C1)C(C)=C2CC(O)=O	Inactive	0.32228	0.67772
Ethambutol	DB00330	CCC(CO)NCCNC(CC)CO	Inactive	0	1
Metformin	DB00331	CN(C)C(=N)NC(N)=N	Inactive	0	1
Ipratropium	DB00332	[H][C@@]12CC[C@]([H])(CC(C1)OC(=O)C(CO)C1=CC=CC=C1)[N+]2(C)C(C)C	Inactive	0.216061	0.783939
Methadone	DB00333	CCC(=O)C(CC(C)N(C)C)(C1=CC=CC=C1)C1=CC=CC=C1	Inactive	0.045361	0.954639
Olanzapine	DB00334	CN1CCN(CC1)C1=C2C=C(C)SC2=NC2=C(N1)C=CC=C2	Inactive	0.000607	0.999393
Atenolol	DB00335	CC(C)NCC(O)COC1=CC=C(CC(N)=O)C=C1	Inactive	0.043999	0.956001
Nitrofurazone	DB00336	NC(=O)N\N=C\C1=CC=C(O1)[N+]([O-])=O	Inactive	4.2e-05	0.999958
Pimecrolimus	DB00337	[H][C@]12O[C@](O)([C@H](C)C[C@@H]1OC)C(=O)C(=O)N1CCCC[C@@]1([H])C(=O)O[C@@H]([C@@H](C)[C@@H](O)CC(=O)[C@H](CC)\C=C(C)/C[C@H](C)C[C@@H]2OC)C(\C)=C\[C@@H]1CC[C@H](Cl)[C@@H](C1)OC	Inactive	0	1
Omeprazole	DB00338	COC1=CC2=C(C=C1)N=C(N2)S(=O)CC1=NC=C(C)C(OC)=C1C	Inactive	2e-06	0.999998
Pyrazinamide	DB00339	NC(=O)C1=NC=CN=C1	Inactive	0	1
Metixene	DB00340	CN1CCCC(CC2C3=C(SC4=C2C=CC=C4)C=CC=C3)C1	Inactive	0.358091	0.641909
Cetirizine	DB00341	OC(=O)COCCN1CCN(CC1)C(C1=CC=CC=C1)C1=CC=C(Cl)C=C1	Inactive	0.000347	0.999653
Terfenadine	DB00342	CC(C)(C)C1=CC=C(C=C1)C(O)CCCN1CCC(CC1)C(O)(C1=CC=CC=C1)C1=CC=CC=C1	Inactive	0.001184	0.998816
Diltiazem	DB00343	COC1=CC=C(C=C1)[C@@H]1SC2=C(C=CC=C2)N(CCN(C)C)C(=O)[C@@H]1OC(C)=O	Inactive	2.4e-05	0.999976
Aminohippurate	DB00345	NC1=CC=C(C=C1)C(=O)NCC(O)=O	Inactive	0.478678	0.521322
Alfuzosin	DB00346	COC1=CC2=C(C=C1OC)C(N)=NC(=N2)N(C)CCCNC(=O)C1CCCO1	Inactive	0.000233	0.999767
Trimethadione	DB00347	CN1C(=O)OC(C)(C)C1=O	Inactive	0	1
Nitisinone	DB00348	[O-][N+](=O)C1=C(C=CC(=C1)C(F)(F)F)C(=O)C1C(=O)CCCC1=O	Inactive	0.008309	0.991691
Clobazam	DB00349	CN1C2=C(C=C(Cl)C=C2)N(C2=CC=CC=C2)C(=O)CC1=O	Inactive	0.329105	0.670895
Minoxidil	DB00350	NC1=NC(=CC(N)=[N+]1[O-])N1CCCCC1	Inactive	1e-05	0.99999
Megestrol	DB00351	[H][C@@]12CC[C@](O)(C(C)=O)[C@@]1(C)CC[C@@]1([H])[C@@]2([H])C=C(C)C2=CC(=O)CC[C@]12C	Inactive	0.021647	0.978353
Thioguanine	DB00352	NC1=NC(=S)C2=C(N1)N=CN2	Inactive	0.03483	0.96517
Methylergonovine	DB00353	[H][C@@]12CC3=CNC4=C3C(=CC=C4)C1=C[C@H](CN2C)C(=O)N[C@@H](CC)CO	Inactive	0.214706	0.785294
Buclizine	DB00354	CC(C)(C)C1=CC=C(CN2CCN(CC2)C(C2=CC=CC=C2)C2=CC=C(Cl)C=C2)C=C1	Inactive	0.001114	0.998886
Aztreonam	DB00355	C[C@H]1[C@H](NC(=O)C(=N\OC(C)(C)C(O)=O)\C2=CSC([NH3+])=N2)C(=O)N1S([O-])(=O)=O	Inactive	0	1
Chlorzoxazone	DB00356	ClC1=CC2=C(OC(=O)N2)C=C1	Inactive	0.485865	0.514135
Aminoglutethimide	DB00357	CCC1(CCC(=O)NC1=O)C1=CC=C(N)C=C1	Inactive	0.022716	0.977284
Mefloquine	DB00358	OC(C1CCCCN1)C1=CC(=NC2=C1C=CC=C2C(F)(F)F)C(F)(F)F	Inactive	0.280547	0.719453
Sulfadiazine	DB00359	NC1=CC=C(C=C1)S(=O)(=O)NC1=NC=CC=N1	Inactive	0.008285	0.991715
Tetrahydrobiopterin	DB00360	CC(O)C(O)C1CNC2=C(N1)C(=O)N=C(N)N2	Inactive	0.000762	0.999238
Vinorelbine	DB00361	[H][C@@]12N3CC[C@@]11C4=C(C=C(OC)C(=C4)[C@]4(CC5CN(CC(CC)=C5)CC5=C4NC4=C5C=CC=C4)C(=O)OC)N(C)[C@@]1([H])[C@](O)([C@H](OC(C)=O)[C@]2(CC)C=CC3)C(=O)OC	Inactive	0	1
Anidulafungin	DB00362	[H][C@@]12C[C@@H](O)CN1C(=O)[C@@]([H])(NC(=O)[C@H](C[C@@H](O)[C@@H](O)NC(=O)[C@]1([H])[C@@H](O)[C@@H](C)CN1C(=O)[C@@]([H])(NC(=O)[C@@]([H])(NC2=O)[C@H](O)[C@@H](O)C1=CC=C(O)C=C1)[C@@H](C)O)NC(=O)C1=CC=C(C=C1)C1=CC=C(C=C1)C1=CC=C(OCCCCC)C=C1)[C@@H](C)O	Inactive	1.5e-05	0.999985
Clozapine	DB00363	CN1CCN(CC1)C1=NC2=C(NC3=C1C=CC=C3)C=CC(Cl)=C2	Inactive	0.011177	0.988823
Sucralfate	DB00364	O[Al](O)OS(=O)(=O)OC[C@H]1O[C@@H](O[C@]2(COS(=O)(=O)O[Al](O)O)O[C@H](OS(=O)(=O)O[Al](O)O)[C@@H](OS(=O)(=O)O[Al](O)O)[C@@H]2OS(=O)(=O)O[Al](O)O)[C@H](OS(=O)(=O)O[Al](O)O)[C@@H](OS(=O)(=O)O[Al](O)O)[C@@H]1OS(=O)(=O)O[Al](O)O	Inactive	0	1
Grepafloxacin	DB00365	CC1CN(CCN1)C1=CC2=C(C(=O)C(=CN2C2CC2)C(O)=O)C(C)=C1F	Inactive	2e-06	0.999998
Doxylamine	DB00366	CN(C)CCOC(C)(C1=CC=CC=C1)C1=NC=CC=C1	Inactive	0.055417	0.944583
Levonorgestrel	DB00367	[H][C@@]12CC[C@@](O)(C#C)[C@@]1(CC)CC[C@]1([H])[C@@]3([H])CCC(=O)C=C3CC[C@@]21[H]	Inactive	0.27956	0.72044
Cidofovir	DB00369	NC1=NC(=O)N(C[C@@H](CO)OCP(O)(O)=O)C=C1	Inactive	0	1
Mirtazapine	DB00370	CN1CCN2C(C1)C1=C(CC3=CC=CN=C23)C=CC=C1	Inactive	0.010655	0.989345
Meprobamate	DB00371	CCCC(C)(COC(N)=O)COC(N)=O	Inactive	0	1
Thiethylperazine	DB00372	CCSC1=CC2=C(SC3=C(C=CC=C3)N2CCCN2CCN(C)CC2)C=C1	Inactive	0.015586	0.984414
Timolol	DB00373	CC(C)(C)NC[C@H](O)COC1=NSN=C1N1CCOCC1	Inactive	0	1
Treprostinil	DB00374	[H][C@@]12C[C@H](O)[C@@H](CC[C@H](O)CCCCC)[C@]1([H])CC1=C(C2)C(OCC(O)=O)=CC=C1	Inactive	0.01618	0.98382
Colestipol	DB00375	ClCC1CO1.NCCNCCNCCNCCN	Inactive	0	1
Trihexyphenidyl	DB00376	OC(CCN1CCCCC1)(C1CCCCC1)C1=CC=CC=C1	Inactive	0.018179	0.981821
Palonosetron	DB00377	[H][C@]12CCCC3=CC=CC(C(=O)N(C1)[C@@H]1CN4CCC1CC4)=C23	Inactive	0.068884	0.931116
Dydrogesterone	DB00378	[H][C@@]12CC[C@H](C(C)=O)[C@@]1(C)CC[C@]1([H])[C@@]2([H])C=CC2=CC(=O)CC[C@@]12C	Inactive	0.013398	0.986602
Dexrazoxane	DB00380	C[C@@H](CN1CC(=O)NC(=O)C1)N1CC(=O)NC(=O)C1	Inactive	0	1
Amlodipine	DB00381	CCOC(=O)C1=C(COCCN)NC(C)=C(C1C1=C(Cl)C=CC=C1)C(=O)OC	Inactive	2e-06	0.999998
Tacrine	DB00382	NC1=C2CCCCC2=NC2=C1C=CC=C2	Inactive	0.486508	0.513492
Oxyphencyclimine	DB00383	CN1CCCN=C1COC(=O)C(O)(C1CCCCC1)C1=CC=CC=C1	Inactive	0.000228	0.999772
Triamterene	DB00384	NC1=NC2=C(N=C(C3=CC=CC=C3)C(N)=N2)C(N)=N1	Inactive	0.399184	0.600816
Valrubicin	DB00385	CCCCC(=O)OCC(=O)[C@@]1(O)C[C@H](OC2CC(NC(=O)C(F)(F)F)C(O)C(C)O2)C2=C(C1)C(O)=C1C(=O)C3=C(C(=O)C1=C2O)C(OC)=CC=C3	Inactive	0	1
Procyclidine	DB00387	OC(CCN1CCCC1)(C1CCCCC1)C1=CC=CC=C1	Inactive	0.019339	0.980661
Phenylephrine	DB00388	CNC[C@H](O)C1=CC(O)=CC=C1	Inactive	0.498264	0.501736
Carbimazole	DB00389	CCOC(=O)N1C=CN(C)C1=S	Inactive	0	1
Digoxin	DB00390	[H][C@]12CC[C@]3([H])[C@]([H])(C[C@@H](O)[C@]4(C)C(CC[C@]34O)C3=CC(=O)OC3)[C@@]1(C)CC[C@@H](C2)O[C@H]1C[C@H](O)[C@H](O[C@H]2C[C@H](O)[C@H](O[C@H]3C[C@H](O)[C@H](O)[C@@H](C)O3)[C@@H](C)O2)[C@@H](C)O1	Inactive	0	1
Sulpiride	DB00391	CCN1CCCC1CNC(=O)C1=CC(=CC=C1OC)S(N)(=O)=O	Inactive	0	1
Ethopropazine	DB00392	CCN(CC)C(C)CN1C2=C(SC3=C1C=CC=C3)C=CC=C2	Inactive	0.270106	0.729894
Nimodipine	DB00393	COCCOC(=O)C1=C(C)NC(C)=C(C1C1=CC(=CC=C1)[N+]([O-])=O)C(=O)OC(C)C	Inactive	4e-06	0.999996
Beclomethasone	DB00394	[H][C@@]12C[C@H](C)[C@](O)(C(=O)CO)[C@@]1(C)C[C@H](O)[C@@]1(Cl)[C@@]2([H])CCC2=CC(=O)C=C[C@]12C	Inactive	0.006188	0.993812
Carisoprodol	DB00395	CCCC(C)(COC(N)=O)COC(=O)NC(C)C	Inactive	0	1
Progesterone	DB00396	[H][C@@]12CC[C@H](C(C)=O)[C@@]1(C)CC[C@@]1([H])[C@@]2([H])CCC2=CC(=O)CC[C@]12C	Inactive	9.1e-05	0.999909
Phenylpropanolamine	DB00397	C[C@@H](N)[C@@H](O)C1=CC=CC=C1	Inactive	0.032218	0.967782
Sorafenib	DB00398	CNC(=O)C1=NC=CC(OC2=CC=C(NC(=O)NC3=CC(=C(Cl)C=C3)C(F)(F)F)C=C2)=C1	Inactive	0.007923	0.992077
Zoledronate	DB00399	OC(CN1C=CN=C1)(P(O)(O)=O)P(O)(O)=O	Inactive	0	1
Griseofulvin	DB00400	COC1=CC(OC)=C(Cl)C2=C1C(=O)[C@]1(O2)[C@H](C)CC(=O)C=C1OC	Inactive	0.002336	0.997664
Nisoldipine	DB00401	COC(=O)C1=C(C)NC(C)=C(C1C1=C(C=CC=C1)[N+]([O-])=O)C(=O)OCC(C)C	Inactive	0.001774	0.998226
Eszopiclone	DB00402	CN1CCN(CC1)C(=O)O[C@@H]1N(C(=O)C2=NC=CN=C12)C1=NC=C(Cl)C=C1	Inactive	2.7e-05	0.999973
Ceruletide	DB00403	CCCC[C@@H](NC(=O)[C@H](CC1=CNC2=C1C=CC=C2)NC(=O)CNC(=O)[C@@H](NC(=O)[C@@H](N)CC1=CC=C(OS(O)(=O)=O)C=C1)[C@@H](C)O)C(=O)N[C@@H](CC(O)=O)C(=O)N[C@@H](CC1=CC=CC=C1)C(N)=O	Inactive	0	1
Gentian Violet	DB00406	CN(C)C1=CC=C(C=C1)C(C1=CC=C(C=C1)N(C)C)=C1C=CC(C=C1)=[N+](C)C	Inactive	0.101405	0.898595
Ardeparin	DB00407	CC(=O)NC1C(O)OC(COS(O)(=O)=O)C(OC2OC(C(OC3OC(CO)C(OC4OC(C(O)C(O)C4OS(O)(=O)=O)C(O)=O)C(OS(O)(=O)=O)C3NS(O)(=O)=O)C(O)C2OS(O)(=O)=O)C(O)=O)C1O	Inactive	0	1
Loxapine	DB00408	CN1CCN(CC1)C1=NC2=C(OC3=C1C=C(Cl)C=C3)C=CC=C2	Inactive	0.006448	0.993552
Remoxipride	DB00409	CCN1CCC[C@H]1CNC(=O)C1=C(OC)C(Br)=CC=C1OC	Inactive	0.00183	0.99817
Mupirocin	DB00410	C[C@H](O)[C@H](C)[C@@H]1O[C@H]1C[C@H]1CO[C@@H](C\C(C)=C\C(=O)OCCCCCCCCC(O)=O)[C@H](O)[C@@H]1O	Inactive	0	1
Carbachol	DB00411	C[N+](C)(C)CCOC(N)=O	Inactive	0	1
Rosiglitazone	DB00412	CN(CCOC1=CC=C(CC2SC(=O)NC2=O)C=C1)C1=NC=CC=C1	Inactive	0.018349	0.981651
Pramipexole	DB00413	CCCN[C@@H]1CCC2=C(C1)SC(N)=N2	Inactive	2.6e-05	0.999974
Acetohexamide	DB00414	CC(=O)C1=CC=C(C=C1)S(=O)(=O)NC(=O)NC1CCCCC1	Inactive	0.002712	0.997288
Ampicillin	DB00415	[H][C@]12SC(C)(C)[C@@H](N1C(=O)[C@H]2NC(=O)[C@H](N)C1=CC=CC=C1)C(O)=O	Inactive	0.00136	0.99864
Metocurine Iodide	DB00416	[I-].[I-].[H][C@]12CC3=CC=C(OC4=C(OC)C(OC)=CC5=C4[C@@]([H])(CC4=CC(OC6=CC1=C(CC[N+]2(C)C)C=C6OC)=C(OC)C=C4)[N+](C)(C)CC5)C=C3	Inactive	0	1
Penicillin V	DB00417	[H][C@]12SC(C)(C)[C@@H](N1C(=O)[C@H]2NC(=O)COC1=CC=CC=C1)C(O)=O	Inactive	0.003612	0.996388
Secobarbital	DB00418	CCC[C@@H](C)C1(CC=C)C(=O)NC(=O)NC1=O	Inactive	0	1
Miglustat	DB00419	CCCCN1C[C@H](O)[C@@H](O)[C@H](O)[C@H]1CO	Inactive	0	1
Promazine	DB00420	CN(C)CCCN1C2=C(SC3=C1C=CC=C3)C=CC=C2	Inactive	0.388587	0.611413
Spironolactone	DB00421	[H][C@@]12CC[C@@]3(CCC(=O)O3)[C@@]1(C)CC[C@@]1([H])[C@@]2([H])[C@@]([H])(CC2=CC(=O)CC[C@]12C)SC(C)=O	Inactive	7e-06	0.999993
Methylphenidate	DB00422	COC(=O)C(C1CCCCN1)C1=CC=CC=C1	Inactive	0.420512	0.579488
Methocarbamol	DB00423	COC1=C(OCC(O)COC(N)=O)C=CC=C1	Inactive	0.011144	0.988856
Hyoscyamine	DB00424	CN1C2CCC1CC(C2)OC(=O)[C@H](CO)C1=CC=CC=C1	Inactive	0.203845	0.796155
Famciclovir	DB00426	CC(=O)OCC(CCN1C=NC2=C1N=C(N)N=C2)COC(C)=O	Inactive	1.4e-05	0.999986
Streptozocin	DB00428	CN(N=O)C(=O)N[C@H]1[C@@H](O)O[C@H](CO)[C@@H](O)[C@@H]1O	Inactive	0	1
Carboprost Tromethamine	DB00429	CCCCC[C@](C)(O)\C=C\[C@H]1[C@H](O)C[C@H](O)[C@@H]1C\C=C\CCCC(O)=O	Inactive	0	1
Cefpiramide	DB00430	[H][C@]12SCC(CSC3=NN=NN3C)=C(N1C(=O)C2NC(=O)[C@H](NC(=O)C1=CNC(C)=CC1=O)C1=CC=C(O)C=C1)C(O)=O	Inactive	0	1
Lindane	DB00431	ClC1C(Cl)C(Cl)C(Cl)C(Cl)C1Cl	Inactive	0	1
Trifluridine	DB00432	OC[C@H]1O[C@H](C[C@@H]1O)N1C=C(C(=O)NC1=O)C(F)(F)F	Inactive	0.000452	0.999548
Prochlorperazine	DB00433	CN1CCN(CCCN2C3=C(SC4=C2C=C(Cl)C=C4)C=CC=C3)CC1	Inactive	0.158578	0.841422
Cyproheptadine	DB00434	CN1CCC(CC1)=C1C2=C(C=CC=C2)C=CC2=C1C=CC=C2	Inactive	0.169897	0.830103
Nitric Oxide	DB00435	[N]=O	Inactive	0	1
Bendroflumethiazide	DB00436	NS(=O)(=O)C1=CC2=C(NC(CC3=CC=CC=C3)NS2(=O)=O)C=C1C(F)(F)F	Inactive	1.7e-05	0.999983
Allopurinol	DB00437	O=C1N=CN=C2NNC=C12	Inactive	0.029497	0.970503
Ceftazidime	DB00438	[H][C@]12SCC(C[N+]3=CC=CC=C3)=C(N1C(=O)[C@H]2NC(=O)C(=N/OC(C)(C)C(O)=O)\C1=CSC(N)=N1)C([O-])=O	Inactive	0	1
Trimethoprim	DB00440	COC1=CC(CC2=CN=C(N)N=C2N)=CC(OC)=C1OC	Inactive	0.423579	0.576421
Gemcitabine	DB00441	NC1=NC(=O)N(C=C1)[C@@H]1O[C@H](CO)[C@@H](O)C1(F)F	Inactive	5.8e-05	0.999942
Entecavir	DB00442	NC1=NC(=O)C2=C(N1)N(C=N2)[C@H]1C[C@H](O)[C@@H](CO)C1=C	Inactive	8.4e-05	0.999916
Betamethasone	DB00443	[H][C@@]12C[C@H](C)[C@](O)(C(=O)CO)[C@@]1(C)C[C@H](O)[C@@]1(F)[C@@]2([H])CCC2=CC(=O)C=C[C@]12C	Inactive	0.006013	0.993987
Teniposide	DB00444	[H][C@]12COC(=O)[C@]1([H])[C@H](C1=CC(OC)=C(O)C(OC)=C1)C1=C(C=C3OCOC3=C1)[C@H]2O[C@@H]1O[C@]2([H])COC(O[C@@]2([H])[C@H](O)[C@H]1O)C1=CC=CS1	Inactive	0	1
Epirubicin	DB00445	COC1=CC=CC2=C1C(=O)C1=C(O)C3=C(C[C@](O)(C[C@@H]3O[C@H]3C[C@H](N)[C@@H](O)[C@H](C)O3)C(=O)CO)C(O)=C1C2=O	Inactive	0	1
Chloramphenicol	DB00446	OCC(NC(=O)C(Cl)Cl)C(O)C1=CC=C(C=C1)[N+]([O-])=O	Inactive	0.242704	0.757296
Loracarbef	DB00447	O.N[C@@H](C(=O)NC1C2CCC(Cl)=C(N2C1=O)C(O)=O)C1=CC=CC=C1	Inactive	3.8e-05	0.999962
Lansoprazole	DB00448	CC1=C(OCC(F)(F)F)C=CN=C1CS(=O)C1=NC2=C(N1)C=CC=C2	Inactive	0	1
Dipivefrin	DB00449	CNCC(O)C1=CC(OC(=O)C(C)(C)C)=C(OC(=O)C(C)(C)C)C=C1	Inactive	0.056026	0.943974
Droperidol	DB00450	FC1=CC=C(C=C1)C(=O)CCCN1CCC(=CC1)N1C(=O)NC2=C1C=CC=C2	Inactive	3.1e-05	0.999969
Levothyroxine	DB00451	N[C@@H](CC1=CC(I)=C(OC2=CC(I)=C(O)C(I)=C2)C(I)=C1)C(O)=O	Inactive	0	1
Framycetin	DB00452	NC[C@@H]1O[C@H](O[C@@H]2[C@@H](CO)O[C@@H](O[C@@H]3[C@@H](O)[C@H](N)C[C@H](N)[C@H]3O[C@H]3O[C@H](CN)[C@@H](O)[C@H](O)[C@H]3N)[C@@H]2O)[C@H](N)[C@@H](O)[C@@H]1O	Inactive	0	1
Clomocycline	DB00453	[H][C@@]12C[C@@]3([H])C(C(=O)C4=C(O)C=CC(Cl)=C4[C@@]3(C)O)=C(O)[C@]1(O)C(=O)C(C(=O)NCO)=C(O)[C@H]2N(C)C	Inactive	0	1
Meperidine	DB00454	CCOC(=O)C1(CCN(C)CC1)C1=CC=CC=C1	Inactive	0.004731	0.995269
Cefalotin	DB00456	[H][C@]12SCC(COC(C)=O)=C(N1C(=O)[C@H]2NC(=O)CC1=CC=CS1)C(O)=O	Inactive	0	1
Prazosin	DB00457	COC1=CC2=C(C=C1OC)C(N)=NC(=N2)N1CCN(CC1)C(=O)C1=CC=CO1	Inactive	0.000177	0.999823
Imipramine	DB00458	CN(C)CCCN1C2=C(CCC3=C1C=CC=C3)C=CC=C2	Inactive	0.153667	0.846333
Verteporfin	DB00460	COC(=O)CCC1=C(C)/C2=C/C3=N/C(=C\C4=C(C)C(C=C)=C(N4)/C=C4\N=C(\C=C\1N2)C(CCC(O)=O)=C\4C)/C1=CC=C([C@@H](C(=O)OC)[C@@]31C)C(=O)OC	Inactive	0	1
Methylscopolamine	DB00462	[Br-].[H][C@]12C[C@@H](C[C@@]([H])(C3OC13)[N+]2(C)C)OC(=O)[C@H](CO)C1=CC=CC=C1	Inactive	2.1e-05	0.999979
Metharbital	DB00463	CCC1(CC)C(=O)NC(=O)N(C)C1=O	Inactive	0	1
Sodium Tetradecyl Sulfate	DB00464	CCCCCCCCCCCCCCOS(O)(=O)=O	Inactive	0	1
Picrotoxin	DB00466	[H][C@@]12OC(=O)[C@@]34OC3C[C@@](O)(C3[C@@H](C1OC3=O)C(C)=C)[C@@]24C.[H][C@@]12C[C@@]3(O)C4[C@@H](C(OC4=O)[C@@]4([H])OC(=O)[C@]1(O2)[C@@]34C)C(C)(C)O	Inactive	0	1
Enoxacin	DB00467	CCN1C=C(C(O)=O)C(=O)C2=C1N=C(N1CCNCC1)C(F)=C2	Inactive	6e-06	0.999994
Tenoxicam	DB00469	CN1S(=O)(=O)C2=C(SC=C2)C(=O)\C1=C(\O)NC1=NC=CC=C1	Inactive	0.000655	0.999345
Montelukast	DB00471	CC(C)(O)C1=C(CC[C@@H](SCC2(CC(O)=O)CC2)C2=CC(\C=C\C3=NC4=C(C=CC(Cl)=C4)C=C3)=CC=C2)C=CC=C1	Inactive	1e-06	0.999999
Hexylcaine	DB00473	CC(CNC1CCCCC1)OC(=O)C1=CC=CC=C1	Inactive	0.149354	0.850646
Methohexital	DB00474	CCC#CC(C)C1(CC=C)C(=O)NC(=O)N(C)C1=O	Inactive	0.024449	0.975551
Chlordiazepoxide	DB00475	C\N=C1CN(O)C(C2=CC=CC=C2)=C2C=C(Cl)C=CC2=N\1	Inactive	0.046939	0.953061
Chlorpromazine	DB00477	CN(C)CCCN1C2=C(SC3=C1C=C(Cl)C=C3)C=CC=C2	Inactive	0.420199	0.579801
Rimantadine	DB00478	CC(N)C12CC3CC(CC(C3)C1)C2	Inactive	0	1
Amikacin	DB00479	NCC[C@H](O)C(=O)N[C@@H]1C[C@H](N)[C@@H](O[C@H]2O[C@H](CN)[C@@H](O)[C@H](O)[C@H]2O)[C@H](O)[C@H]1O[C@H]1O[C@H](CO)[C@@H](O)[C@H](N)[C@H]1O	Inactive	0	1
Lenalidomide	DB00480	NC1=CC=CC2=C1CN(C1CCC(=O)NC1=O)C2=O	Inactive	0.003462	0.996538
Raloxifene	DB00481	OC1=CC=C(C=C1)C1=C(C(=O)C2=CC=C(OCCN3CCCCC3)C=C2)C2=C(S1)C=C(O)C=C2	Inactive	0.154024	0.845976
Celecoxib	DB00482	CC1=CC=C(C=C1)C1=CC(=NN1C1=CC=C(C=C1)S(N)(=O)=O)C(F)(F)F	Inactive	0.007422	0.992578
Gallamine Triethiodide	DB00483	CCN(CC)CCOC1=CC=CC(OCCN(CC)CC)=C1OCCN(CC)CC	Inactive	0	1
Dicloxacillin	DB00485	[H][C@]12SC(C)(C)[C@@H](N1C(=O)[C@H]2NC(=O)C1=C(C)ON=C1C1=C(Cl)C=CC=C1Cl)C(O)=O	Inactive	0.025543	0.974457
Nabilone	DB00486	[H][C@@]12CC(=O)CC[C@@]1([H])C(C)(C)OC1=C2C(O)=CC(=C1)C(C)(C)CCCCCC	Inactive	0.327615	0.672385
Pefloxacin	DB00487	CCN1C=C(C(O)=O)C(=O)C2=C1C=C(N1CCN(C)CC1)C(F)=C2	Inactive	0	1
Altretamine	DB00488	CN(C)C1=NC(=NC(=N1)N(C)C)N(C)C	Inactive	0	1
Sotalol	DB00489	CC(C)NCC(O)C1=CC=C(NS(C)(=O)=O)C=C1	Inactive	0.004334	0.995666
Buspirone	DB00490	O=C1CC2(CCCC2)CC(=O)N1CCCCN1CCN(CC1)C1=NC=CC=N1	Inactive	0	1
Miglitol	DB00491	OCCN1C[C@H](O)[C@@H](O)[C@H](O)[C@H]1CO	Inactive	0	1
Fosinopril	DB00492	CCC(=O)OC(OP(=O)(CCCCC1=CC=CC=C1)CC(=O)N1C[C@@H](C[C@H]1C(O)=O)C1CCCCC1)C(C)C	Inactive	0	1
Cefotaxime	DB00493	[H][C@]12SCC(COC(C)=O)=C(N1C(=O)[C@H]2NC(=O)C(=NOC)C1=CSC(N)=N1)C(O)=O	Inactive	0	1
Entacapone	DB00494	CCN(CC)C(=O)C(\C#N)=C\C1=CC(=C(O)C(O)=C1)[N+]([O-])=O	Inactive	0.002523	0.997477
Zidovudine	DB00495	CC1=CN([C@H]2C[C@H](N=[N+]=[N-])[C@@H](CO)O2)C(=O)NC1=O	Inactive	0.000572	0.999428
Darifenacin	DB00496	NC(=O)C([C@@H]1CCN(CCC2=CC3=C(OCC3)C=C2)C1)(C1=CC=CC=C1)C1=CC=CC=C1	Inactive	0.00812	0.99188
Oxycodone	DB00497	[H][C@@]12OC3=C(OC)C=CC4=C3[C@@]11CCN(C)[C@]([H])(C4)[C@]1(O)CCC2=O	Inactive	0.00922	0.99078
Cimetidine	DB00501	C\N=C(\NCCSCC1=C(C)NC=N1)NC#N	Inactive	2.8e-05	0.999972
Haloperidol	DB00502	OC1(CCN(CCCC(=O)C2=CC=C(F)C=C2)CC1)C1=CC=C(Cl)C=C1	Inactive	0.005981	0.994019
Ritonavir	DB00503	CC(C)[C@H](NC(=O)N(C)CC1=CSC(=N1)C(C)C)C(=O)N[C@H](C[C@H](O)[C@H](CC1=CC=CC=C1)NC(=O)OCC1=CN=CS1)CC1=CC=CC=C1	Inactive	0	1
Tridihexethyl	DB00505	CC[N+](CC)(CC)CCC(O)(C1CCCCC1)C1=CC=CC=C1	Inactive	0.0065	0.9935
Norgestrel	DB00506	[H][C@@]12CC[C@@](O)(C#C)[C@@]1(CC)CC[C@]1([H])[C@@]3([H])CCC(=O)C=C3CC[C@@]21[H]	Inactive	0.27956	0.72044
Nitazoxanide	DB00507	CC(=O)OC1=C(C=CC=C1)C(=O)NC1=NC=C(S1)[N+]([O-])=O	Inactive	0.139112	0.860888
Triflupromazine	DB00508	CN(C)CCCN1C2=C(SC3=C1C=C(C=C3)C(F)(F)F)C=CC=C2	Inactive	0.232149	0.767851
Dextrothyroxine	DB00509	NC(CC1=CC(I)=C(OC2=CC(I)=C(O)C(I)=C2)C(I)=C1)C(O)=O	Inactive	0	1
Divalproex sodium	DB00510	[Na+].CCCC(CCC)C(O)=O.CCCC(CCC)C([O-])=O	Inactive	0	1
Acetyldigitoxin	DB00511	[H][C@]12CC[C@]3([H])[C@]([H])(CC[C@]4(C)[C@H](CC[C@]34O)C3=CC(=O)OC3)[C@@]1(C)CCC(C2)O[C@H]1C[C@H](O)[C@H](O[C@H]2C[C@H](O)C(O[C@H]3C[C@H](OC(C)=O)[C@H](O)[C@@H](C)O3)[C@@H](C)O2)[C@@H](C)O1	Inactive	0	1
Vancomycin	DB00512	CN[C@H](CC(C)C)C(=O)N[C@@H]1[C@H](O)C2=CC=C(OC3=C(O[C@@H]4O[C@H](CO)[C@@H](O)[C@H](O)[C@H]4O[C@H]4C[C@](C)(N)[C@H](O)[C@H](C)O4)C4=CC(=C3)[C@@H](NC(=O)[C@H](CC(N)=O)NC1=O)C(=O)N[C@@H]1C3=CC(=C(O)C=C3)C3=C(O)C=C(O)C=C3[C@H](NC(=O)[C@@H](NC1=O)[C@H](O)C1=CC(Cl)=C(O4)C=C1)C(O)=O)C(Cl)=C2	Inactive	0	1
Aminocaproic Acid	DB00513	NCCCCCC(O)=O	Inactive	0	1
Dextromethorphan	DB00514	[H][C@]12CCCC[C@]11CCN(C)[C@H]2CC2=C1C=C(OC)C=C2	Inactive	0.120519	0.879481
Cisplatin	DB00515	N[Pt](N)(Cl)Cl	Inactive	0	1
Bentoquatam	DB00516	O.O=[Si]=O.O=[Al]O[Al]=O	Inactive	0	1
Anisotropine Methylbromide	DB00517	[Br-].[H][C@]12CC[C@]([H])(C[C@@H](C1)OC(=O)C(CCC)CCC)[N+]2(C)C	Inactive	0	1
Trandolapril	DB00519	[H][C@@]12C[C@H](N(C(=O)[C@H](C)N[C@@H](CCC3=CC=CC=C3)C(=O)OCC)[C@@]1([H])CCCC2)C(O)=O	Inactive	3.7e-05	0.999963
Caspofungin	DB00520	CCC(C)CC(C)CCCCCCCCC(=O)N[C@H]1C[C@@H](O)[C@@H](NCCN)NC(=O)[C@@H]2[C@@H](O)CCN2C(=O)[C@@H](NC(=O)[C@@H](NC(=O)[C@@H]2C[C@@H](O)CN2C(=O)[C@@H](NC1=O)[C@@H](C)O)[C@H](O)[C@@H](O)C1=CC=C(O)C=C1)[C@H](O)CCN	Inactive	0	1
Carteolol	DB00521	CC(C)(C)NCC(O)COC1=C2CCC(=O)NC2=CC=C1	Inactive	0.356946	0.643054
Bentiromide	DB00522	OC(=O)C1=CC=C(NC(=O)C(CC2=CC=C(O)C=C2)NC(=O)C2=CC=CC=C2)C=C1	Inactive	0.008117	0.991883
Alitretinoin	DB00523	CC(/C=C/C1=C(C)CCCC1(C)C)=C\C=C\C(C)=C\C(O)=O	Inactive	0.203313	0.796687
Metolazone	DB00524	CC1NC2=C(C=C(C(Cl)=C2)S(N)(=O)=O)C(=O)N1C1=C(C)C=CC=C1	Inactive	0.003523	0.996477
Tolnaftate	DB00525	CN(C(=S)OC1=CC2=C(C=CC=C2)C=C1)C1=CC(C)=CC=C1	Inactive	0.04839	0.95161
Oxaliplatin	DB00526	O=C1O[Pt]2(N[C@@H]3CCCC[C@H]3N2)OC1=O	Inactive	0	1
Dibucaine	DB00527	CCCCOC1=NC2=C(C=CC=C2)C(=C1)C(=O)NCCN(CC)CC	Inactive	3e-06	0.999997
Lercanidipine	DB00528	COC(=O)C1=C(C)NC(C)=C(C1C1=CC(=CC=C1)[N+]([O-])=O)C(=O)OC(C)(C)CN(C)CCC(C1=CC=CC=C1)C1=CC=CC=C1	Inactive	0	1
Foscarnet	DB00529	OC(=O)P(O)(O)=O	Inactive	0	1
Erlotinib	DB00530	COCCOC1=C(OCCOC)C=C2C(NC3=CC(=CC=C3)C#C)=NC=NC2=C1	Inactive	0.003011	0.996989
Cyclophosphamide	DB00531	ClCCN(CCCl)P1(=O)NCCCO1	Inactive	0	1
Mephenytoin	DB00532	CCC1(NC(=O)N(C)C1=O)C1=CC=CC=C1	Inactive	0.005403	0.994597
Chlormerodrin	DB00534	COC(CNC(N)=O)C[Hg]Cl	Inactive	0	1
Cefdinir	DB00535	[H][C@]12SCC(C=C)=C(N1C(=O)[C@H]2NC(=O)C(=N/O)\C1=CSC(N)=N1)C(O)=O	Inactive	3e-06	0.999997
Guanidine	DB00536	NC(N)=N	Inactive	0	1
Ciprofloxacin	DB00537	OC(=O)C1=CN(C2CC2)C2=C(C=C(F)C(=C2)N2CCNCC2)C1=O	Inactive	4e-06	0.999996
Gadoversetamide	DB00538	[Gd+3].COCCNC(=O)CN(CCN(CCN(CC([O-])=O)CC(=O)NCCOC)CC([O-])=O)CC([O-])=O	Inactive	0	1
Toremifene	DB00539	CN(C)CCOC1=CC=C(C=C1)C(\C1=CC=CC=C1)=C(\CCCl)C1=CC=CC=C1	Inactive	0.026511	0.973489
Vincristine	DB00541	[H][C@@]12N3CC[C@@]11C4=C(C=C(OC)C(=C4)[C@]4(C[C@]5([H])CN(C[C@](O)(CC)C5)CCC5=C4NC4=C5C=CC=C4)C(=O)OC)N(C=O)[C@@]1([H])[C@](O)([C@H](OC(C)=O)[C@]2(CC)C=CC3)C(=O)OC	Inactive	0	1
Benazepril	DB00542	CCOC(=O)[C@H](CCC1=CC=CC=C1)N[C@H]1CCC2=C(C=CC=C2)N(CC(O)=O)C1=O	Inactive	0.000322	0.999678
Amoxapine	DB00543	ClC1=CC2=C(OC3=C(C=CC=C3)N=C2N2CCNCC2)C=C1	Inactive	0.412784	0.587216
Fluorouracil	DB00544	FC1=CNC(=O)NC1=O	Inactive	0.000244	0.999756
Pyridostigmine	DB00545	CN(C)C(=O)OC1=CC=C[N+](C)=C1	Inactive	8.3e-05	0.999917
Adinazolam	DB00546	CN(C)CC1=NN=C2CN=C(C3=CC=CC=C3)C3=C(C=CC(Cl)=C3)N12	Inactive	0.174535	0.825465
Desoximetasone	DB00547	[H][C@@]12C[C@@H](C)[C@H](C(=O)CO)[C@@]1(C)C[C@H](O)[C@@]1(F)[C@@]2([H])CCC2=CC(=O)C=C[C@]12C	Inactive	0.073211	0.926789
Azelaic Acid	DB00548	OC(=O)CCCCCCCC(O)=O	Inactive	0	1
Zafirlukast	DB00549	COC1=C(CC2=CN(C)C3=C2C=C(NC(=O)OC2CCCC2)C=C3)C=CC(=C1)C(=O)NS(=O)(=O)C1=C(C)C=CC=C1	Inactive	0	1
Propylthiouracil	DB00550	CCCC1=CC(=O)NC(=S)N1	Inactive	0.004276	0.995724
Acetohydroxamic Acid	DB00551	CC(=O)NO	Inactive	0	1
Pentostatin	DB00552	OC[C@H]1O[C@H](C[C@@H]1O)N1C=NC2=C1N=CNC[C@H]2O	Inactive	4e-06	0.999996
Methoxsalen	DB00553	COC1=C2OC(=O)C=CC2=CC2=C1OC=C2	Inactive	0.040347	0.959653
Piroxicam	DB00554	CN1\C(C(=O)C2=C(C=CC=C2)S1(=O)=O)=C(\O)NC1=NC=CC=C1	Inactive	0.009991	0.990009
Perflutren	DB00556	FC(F)(F)C(F)(F)C(F)(F)F	Inactive	0	1
Hydroxyzine	DB00557	OCCOCCN1CCN(CC1)C(C1=CC=CC=C1)C1=CC=C(Cl)C=C1	Inactive	0.000143	0.999857
Zanamivir	DB00558	[H][C@]1(OC(=C[C@H](N=C(N)N)[C@H]1NC(C)=O)C(O)=O)[C@H](O)[C@H](O)CO	Inactive	0	1
Bosentan	DB00559	COC1=C(OC2=C(OCCO)N=C(N=C2NS(=O)(=O)C2=CC=C(C=C2)C(C)(C)C)C2=NC=CC=N2)C=CC=C1	Inactive	0	1
Tigecycline	DB00560	[H][C@@]12CC3=C(C(=O)C1=C(O)[C@]1(O)C(=O)C(C(N)=O)=C(O)[C@@H](N(C)C)[C@]1([H])C2)C(O)=C(NC(=O)CNC(C)(C)C)C=C3N(C)C	Inactive	0	1
Doxapram	DB00561	CCN1CC(CCN2CCOCC2)C(C1=O)(C1=CC=CC=C1)C1=CC=CC=C1	Inactive	0.013104	0.986896
Benzthiazide	DB00562	NS(=O)(=O)C1=CC2=C(NC(CSCC3=CC=CC=C3)=NS2(=O)=O)C=C1Cl	Inactive	4e-06	0.999996
Methotrexate	DB00563	CN(CC1=NC2=C(N=C1)N=C(N)N=C2N)C1=CC=C(C=C1)C(=O)N[C@@H](CCC(O)=O)C(O)=O	Inactive	0	1
Cisatracurium Besylate	DB00565	[O-]S(=O)(=O)C1=CC=CC=C1.[O-]S(=O)(=O)C1=CC=CC=C1.COC1=CC2=C(C=C1OC)[C@@H](CC1=CC(OC)=C(OC)C=C1)[N@@+](C)(CCC(=O)OCCCCCOC(=O)CC[N@@+]1(C)CCC3=C(C=C(OC)C(OC)=C3)[C@H]1CC1=CC(OC)=C(OC)C=C1)CC2	Inactive	0	1
Succimer	DB00566	OC(=O)C(S)C(S)C(O)=O	Inactive	0	1
Cephalexin	DB00567	[H][C@]12SCC(C)=C(N1C(=O)[C@H]2NC(=O)[C@H](N)C1=CC=CC=C1)C(O)=O	Inactive	0.001053	0.998947
Cinnarizine	DB00568	C(C=CC1=CC=CC=C1)N1CCN(CC1)C(C1=CC=CC=C1)C1=CC=CC=C1	Inactive	0.001365	0.998635
Fondaparinux sodium	DB00569	[Na+].[Na+].[Na+].[Na+].[Na+].[Na+].[Na+].[Na+].[Na+].[Na+].CO[C@H]1O[C@H](COS([O-])(=O)=O)[C@@H](O[C@@H]2O[C@H]([C@@H](O[C@H]3O[C@H](COS([O-])(=O)=O)[C@@H](O[C@@H]4O[C@@H]([C@@H](O[C@H]5O[C@H](COS([O-])(=O)=O)[C@@H](O)[C@H](O)[C@H]5NS([O-])(=O)=O)[C@H](O)[C@H]4O)C([O-])=O)[C@H](OS([O-])(=O)=O)[C@H]3NS([O-])(=O)=O)[C@H](O)[C@H]2OS([O-])(=O)=O)C([O-])=O)[C@H](O)[C@H]1NS([O-])(=O)=O	Inactive	0	1
Vinblastine	DB00570	[H][C@@]12N3CC[C@@]11C4=C(C=C(OC)C(=C4)[C@]4(C[C@@H]5CN(C[C@](O)(CC)C5)CCC5=C4NC4=C5C=CC=C4)C(=O)OC)N(C)[C@@]1([H])[C@](O)([C@H](OC(C)=O)[C@]2(CC)C=CC3)C(=O)OC	Inactive	0	1
Atropine	DB00572	[H][C@]12CC[C@]([H])(CC(C1)OC(=O)C(CO)C1=CC=CC=C1)N2C	Inactive	0.203845	0.796155
Sulfamethizole	DB00576	CC1=NN=C(NS(=O)(=O)C2=CC=C(N)C=C2)S1	Inactive	0.008606	0.991394
Valaciclovir	DB00577	CC(C)[C@H](N)C(=O)OCCOCN1C=NC2=C1NC(N)=NC2=O	Inactive	2e-06	0.999998
Carbenicillin	DB00578	[H][C@]12SC(C)(C)[C@@H](N1C(=O)[C@H]2NC(=O)C(C(O)=O)C1=CC=CC=C1)C(O)=O	Inactive	0.000766	0.999234
Lactulose	DB00581	OC[C@H]1O[C@](O)(CO)[C@@H](O)[C@@H]1O[C@@H]1O[C@H](CO)[C@H](O)[C@H](O)[C@H]1O	Inactive	0	1
L-Carnitine	DB00583	C[N+](C)(C)C[C@H](O)CC([O-])=O	Inactive	0	1
Enalapril	DB00584	CCOC(=O)[C@@H](CCC1=CC=CC=C1)N[C@@H](C)C(=O)N1CCC[C@H]1C(O)=O	Inactive	5.8e-05	0.999942
Nizatidine	DB00585	CN\C(NCCSCC1=CSC(CN(C)C)=N1)=C/[N+]([O-])=O	Inactive	0	1
Cinalukast	DB00587	CCC(CC)(CC(=O)NC1=CC(\C=C\C2=NC(=CS2)C2CCC2)=CC=C1)C(O)=O	Inactive	0.00506	0.99494
Fluticasone Propionate	DB00588	[H][C@@]12C[C@@H](C)[C@](OC(=O)CC)(C(=O)SCF)[C@@]1(C)C[C@H](O)[C@@]1(F)[C@@]2([H])C[C@]([H])(F)C2=CC(=O)C=C[C@]12C	Inactive	1e-06	0.999999
Lisuride	DB00589	[H][C@@]12CC3=CNC4=C3C(=CC=C4)C1=C[C@@H](CN2C)NC(=O)N(CC)CC	Inactive	0.025868	0.974132
Doxazosin	DB00590	COC1=CC2=C(C=C1OC)C(N)=NC(=N2)N1CCN(CC1)C(=O)C1COC2=C(O1)C=CC=C2	Inactive	4.7e-05	0.999953
Fluocinolone Acetonide	DB00591	[H][C@@]12C[C@@]3([H])[C@]4([H])C[C@]([H])(F)C5=CC(=O)C=C[C@]5(C)[C@@]4(F)[C@@H](O)C[C@]3(C)[C@@]1(OC(C)(C)O2)C(=O)CO	Inactive	1e-06	0.999999
Piperazine	DB00592	C1CNCCN1	Inactive	0	1
Ethosuximide	DB00593	CCC1(C)CC(=O)NC1=O	Inactive	0	1
Amiloride	DB00594	NC(N)=NC(=O)C1=NC(Cl)=C(N)N=C1N	Inactive	0.000106	0.999894
Oxytetracycline	DB00595	[H][C@@]12[C@@H](O)[C@@]3([H])C(C(=O)C4=C(O)C=CC=C4[C@@]3(C)O)=C(O)[C@]1(O)C(=O)C(C(N)=O)=C(O)[C@H]2N(C)C	Inactive	0	1
Halobetasol Propionate	DB00596	[H][C@]1(F)CC2C3C[C@H](C)[C@](OC(=O)CC)(C(=O)CCl)C3(C)CC(O)[C@]2(F)C2(C)C=CC(=O)C=C12	Inactive	1.6e-05	0.999984
Gadoteridol	DB00597	[Gd+3].CC(O)CN1CCN(CC([O-])=O)CCN(CC([O-])=O)CCN(CC([O-])=O)CC1	Inactive	0	1
Thiopental	DB00599	CCCC(C)C1(CC)C(=O)NC(=S)NC1=O	Inactive	0	1
Linezolid	DB00601	CC(=O)NC[C@H]1CN(C(=O)O1)C1=CC(F)=C(C=C1)N1CCOCC1	Inactive	0.001231	0.998769
Ivermectin	DB00602	CO[C@H]1C[C@H](O[C@H]2[C@H](C)O[C@H](C[C@@H]2OC)O[C@H]2[C@@H](C)\C=C\C=C3/CO[C@@H]4[C@H](O)C(C)=C[C@@H](C(=O)O[C@H]5C[C@@H](C\C=C2/C)O[C@@]2(CC[C@H](C)[C@H](O2)C(C)C)C5)[C@]34O)O[C@@H](C)[C@@H]1O.CC[C@@H](C)[C@H]1O[C@]2(CC[C@@H]1C)C[C@@H]1C[C@@H](C\C=C(C)\[C@@H](O[C@H]3C[C@H](OC)[C@@H](O[C@H]4C[C@H](OC)[C@@H](O)[C@H](C)O4)[C@H](C)O3)[C@@H](C)\C=C\C=C3/CO[C@@H]4[C@H](O)C(C)=C[C@@H](C(=O)O1)[C@]34O…	Inactive	0	1
Medroxyprogesterone	DB00603	[H][C@@]12CC[C@](O)(C(C)=O)[C@@]1(C)CC[C@@]1([H])[C@@]2([H])C[C@H](C)C2=CC(=O)CC[C@]12C	Inactive	9.5e-05	0.999905
Cisapride	DB00604	COC1CN(CCCOC2=CC=C(F)C=C2)CCC1NC(=O)C1=C(OC)C=C(N)C(Cl)=C1	Inactive	2e-06	0.999998
Sulindac	DB00605	CC1=C(CC(O)=O)C2=C(C=CC(F)=C2)C1=CC1=CC=C(C=C1)S(C)=O	Inactive	2e-06	0.999998
Cyclothiazide	DB00606	NS(=O)(=O)C1=CC2=C(NC(NS2(=O)=O)C2CC3CC2C=C3)C=C1Cl	Inactive	3.6e-05	0.999964
Nafcillin	DB00607	[H][C@]12SC(C)(C)[C@@H](N1C(=O)[C@H]2NC(=O)C1=C(OCC)C=CC2=C1C=CC=C2)C(O)=O	Inactive	0.000189	0.999811
Chloroquine	DB00608	CCN(CC)CCCC(C)NC1=CC=NC2=C1C=CC(Cl)=C2	Inactive	0.318739	0.681261
Ethionamide	DB00609	CCC1=NC=CC(=C1)C(N)=S	Inactive	0.025126	0.974874
Metaraminol	DB00610	C[C@H](N)[C@H](O)C1=CC(O)=CC=C1	Inactive	0.482346	0.517654
Butorphanol	DB00611	[H][C@@]12CC3=C(C=C(O)C=C3)[C@]3(CCCC[C@@]13O)CCN2CC1CCC1	Inactive	0.456362	0.543638
Bisoprolol	DB00612	CC(C)NCC(O)COC1=CC=C(COCCOC(C)C)C=C1	Inactive	0.000962	0.999038
Amodiaquine	DB00613	CCN(CC)CC1=CC(NC2=CC=NC3=C2C=CC(Cl)=C3)=CC=C1O	Inactive	0.245603	0.754397
Furazolidone	DB00614	[O-][N+](=O)C1=CC=C(O1)C=NN1CCOC1=O	Inactive	3.3e-05	0.999967
Rifabutin	DB00615	CO[C@H]1\C=C\O[C@@]2(C)OC3=C(C)C(O)=C4C(=O)C(NC(=O)\C(C)=C/C=C/[C@H](C)[C@H](O)[C@@H](C)[C@@H](O)[C@@H](C)[C@H](OC(C)=O)[C@@H]1C)=C1NC5(CCN(CC(C)C)CC5)N=C1C4=C3C2=O	Inactive	0	1
Candoxatril	DB00616	COCCOC[C@H](CC1(CCCC1)C(=O)NC1CCC(CC1)C(O)=O)C(=O)OC1=CC2=C(CCC2)C=C1	Inactive	0	1
Paramethadione	DB00617	CCC1(C)OC(=O)N(C)C1=O	Inactive	0	1
Demeclocycline	DB00618	[H][C@]12C[C@@]3([H])[C@H](N(C)C)C(=O)\C(=C(\N)O)C(=O)[C@@]3(O)C(=O)C1=C(O)C1=C([C@H]2O)C(Cl)=CC=C1O	Inactive	0	1
Imatinib	DB00619	CN1CCN(CC2=CC=C(C=C2)C(=O)NC2=CC(NC3=NC(=CC=N3)C3=CC=CN=C3)=C(C)C=C2)CC1	Inactive	0.00148	0.99852
Triamcinolone	DB00620	[H][C@@]12C[C@@H](O)[C@](O)(C(=O)CO)[C@@]1(C)C[C@H](O)[C@@]1(F)[C@@]2([H])CCC2=CC(=O)C=C[C@]12C	Inactive	0.000999	0.999001
Oxandrolone	DB00621	[H][C@@]12CC[C@](C)(O)[C@@]1(C)CC[C@@]1([H])[C@@]2([H])CC[C@@]2([H])CC(=O)OC[C@]12C	Inactive	0	1
Nicardipine	DB00622	COC(=O)C1=C(C)NC(C)=C(C1C1=CC(=CC=C1)[N+]([O-])=O)C(=O)OCCN(C)CC1=CC=CC=C1	Inactive	0	1
Fluphenazine	DB00623	OCCN1CCN(CCCN2C3=C(SC4=C2C=C(C=C4)C(F)(F)F)C=CC=C3)CC1	Inactive	0.014499	0.985501
Testosterone	DB00624	[H][C@@]12CC[C@H](O)[C@@]1(C)CC[C@@]1([H])[C@@]2([H])CCC2=CC(=O)CC[C@]12C	Inactive	1.8e-05	0.999982
Efavirenz	DB00625	FC(F)(F)[C@]1(OC(=O)NC2=C1C=C(Cl)C=C2)C#CC1CC1	Inactive	0.006646	0.993354
Bacitracin	DB00626	CCC(C)[C@H](N)C1=NCC(S1)C(=O)N[C@@H](CC(C)C)C(=O)N[C@H](CCC(O)=O)C(=O)N[C@@H](C(C)CC)C(=O)N[C@H]1CCCCNC(=O)[C@H](CC(N)=O)NC(=O)[C@@H](CC(O)=O)NC(=O)[C@H](CC2=CN=CN2)NC(=O)[C@@H](CC2=CC=CC=C2)NC(=O)[C@@H](NC(=O)[C@@H](CCCN)NC1=O)C(C)CC	Inactive	0.003951	0.996049
Niacin	DB00627	OC(=O)C1=CC=CN=C1	Inactive	0.007566	0.992434
Alendronate	DB00630	NCCCC(O)(P(O)(O)=O)P(O)(O)=O	Inactive	0	1
Clofarabine	DB00631	[H][C@]1(F)[C@H](O)[C@@H](CO)O[C@H]1N1C=NC2=C1N=C(Cl)N=C2N	Inactive	0.033948	0.966052
Docosanol	DB00632	CCCCCCCCCCCCCCCCCCCCCCO	Inactive	0	1
Sulfacetamide	DB00634	CC(=O)NS(=O)(=O)C1=CC=C(N)C=C1	Inactive	0.003576	0.996424
Prednisone	DB00635	[H][C@@]12CC[C@](O)(C(=O)CO)[C@@]1(C)CC(=O)[C@@]1([H])[C@@]2([H])CCC2=CC(=O)C=C[C@]12C	Inactive	0.001048	0.998952
Clofibrate	DB00636	CCOC(=O)C(C)(C)OC1=CC=C(Cl)C=C1	Inactive	0.256347	0.743653
Astemizole	DB00637	COC1=CC=C(CCN2CCC(CC2)NC2=NC3=C(C=CC=C3)N2CC2=CC=C(F)C=C2)C=C1	Inactive	0.001052	0.998948
Inulin	DB00638	OC[C@H]1O[C@@](CO)(OC[C@@]2(OC[C@@]3(OC[C@@]4(OC[C@@]5(OC[C@@]6(OC[C@@]7(OC[C@@]8(OC[C@@]9(OC[C@@]%10(OC[C@@]%11(OC[C@@]%12(OC[C@@]%13(OC[C@@]%14(OC[C@@]%15(OC[C@@]%16(OC[C@@]%17(OC[C@@]%18(OC[C@@]%19(OC[C@@]%20(OC[C@@]%21(OC[C@@]%22(OC[C@@]%23(OC[C@@]%24(OC[C@@]%25(OC[C@@]%26(OC[C@@]%27(OC[C@@]%28(OC[C@@]%29(OC[C@@]%30(OC[C@@]%31(OC[C@@]%32(OC[C@@]%33(OC[C@@]%34(OC[C@@]%35(OC[C@@]%36(OC[C@@]%37(…	Inactive	0	1
Butoconazole	DB00639	ClC1=CC=C(CCC(CN2C=CN=C2)SC2=C(Cl)C=CC=C2Cl)C=C1	Inactive	0.193956	0.806044
Adenosine	DB00640	NC1=NC=NC2=C1N=CN2[C@@H]1O[C@H](CO)[C@@H](O)[C@H]1O	Inactive	0.008389	0.991611
Simvastatin	DB00641	[H][C@]12[C@H](C[C@@H](C)C=C1C=C[C@H](C)[C@@H]2CCC1C[C@@H](O)CC(=O)O1)OC(=O)C(C)(C)CC	Inactive	1.8e-05	0.999982
Pemetrexed	DB00642	NC1=NC(=O)C2=C(NC=C2CCC2=CC=C(C=C2)C(=O)N[C@H](CCC(O)=O)C(O)=O)N1	Inactive	5e-06	0.999995
Gonadorelin	DB00644	CC(C)CC(NC(=O)CNC(=O)C(CC1=CC=C(O)C=C1)NC(=O)C(CO)NC(=O)C(CC1=CNC2=C1C=CC=C2)NC(=O)C(CC1=CN=CN1)NC(=O)C1CCC(=O)N1)C(=O)NC(CCCN=C(N)N)C(=O)N1CCCC1C(=O)NCC(N)=O	Inactive	0.00045	0.99955
Dyclonine	DB00645	CCCCOC1=CC=C(C=C1)C(=O)CCN1CCCCC1	Inactive	0.233264	0.766736
Nystatin	DB00646	C[C@H]1OC(OC2CC(O)C(C(O)CC(=O)CC(O)C(O)CCC(O)CC(O)CC(O)CC(=O)OC(C)C(C)C(O)C(C)\C=C\C=C\CC\C=C\C=C\C=C\C=C\2)C(O)=O)[C@@H](O)[C@@H](N)[C@@H]1O	Inactive	0	1
Propoxyphene	DB00647	CCC(=O)OC(CC1=CC=CC=C1)(C(C)CN(C)C)C1=CC=CC=C1	Inactive	0.001062	0.998938
Stavudine	DB00649	CC1=CN([C@@H]2O[C@H](CO)C=C2)C(=O)NC1=O	Inactive	0.001465	0.998535
Leucovorin	DB00650	NC1=NC(=O)C2=C(NCC(CNC3=CC=C(C=C3)C(=O)N[C@H](CCC(O)=O)C(O)=O)N2C=O)N1	Inactive	0	1
Dyphylline	DB00651	CN1C2=C(N(CC(O)CO)C=N2)C(=O)N(C)C1=O	Inactive	1.7e-05	0.999983
Magnesium Sulfate	DB00653	[Mg++].[O-]S([O-])(=O)=O	Inactive	0	1
Latanoprost	DB00654	CC(C)OC(=O)CCC\C=C\C[C@H]1[C@@H](O)C[C@@H](O)[C@@H]1CC[C@@H](O)CCC1=CC=CC=C1	Inactive	6e-06	0.999994
Estrone	DB00655	[H][C@@]12CCC(=O)[C@@]1(C)CC[C@]1([H])C3=C(CC[C@@]21[H])C=C(O)C=C3	Inactive	0.316808	0.683192
Trazodone	DB00656	ClC1=CC=CC(=C1)N1CCN(CCCN2N=C3C=CC=CN3C2=O)CC1	Inactive	0.006002	0.993998
Mecamylamine	DB00657	CNC1(C)C2CCC(C2)C1(C)C	Inactive	0	1
Sevelamer	DB00658	NCC=C.ClCC1CO1	Inactive	0	1
Acamprosate	DB00659	CC(=O)NCCCS(O)(=O)=O	Inactive	0	1
Verapamil	DB00661	COC1=C(OC)C=C(CCN(C)CCCC(C#N)(C(C)C)C2=CC(OC)=C(OC)C=C2)C=C1	Inactive	4e-06	0.999996
Trimethobenzamide	DB00662	COC1=CC(=CC(OC)=C1OC)C(=O)NCC1=CC=C(OCCN(C)C)C=C1	Inactive	0.002606	0.997394
Flumethasone Pivalate	DB00663	[H][C@@]12C[C@@H](C)[C@](O)(C(=O)COC(=O)C(C)(C)C)[C@@]1(C)C[C@H](O)[C@@]1(F)[C@@]2([H])C[C@]([H])(F)C2=CC(=O)C=C[C@]12C	Inactive	1e-06	0.999999
Sulfametopyrazine	DB00664	COC1=NC=CN=C1NS(=O)(=O)C1=CC=C(N)C=C1	Inactive	0.012513	0.987487
Nilutamide	DB00665	CC1(C)NC(=O)N(C1=O)C1=CC(=C(C=C1)[N+]([O-])=O)C(F)(F)F	Inactive	0.00913	0.99087
Nafarelin	DB00666	CC(C)CC(NC(=O)C(CC1=CC2=C(C=CC=C2)C=C1)NC(=O)C(CC1=CC=C(O)C=C1)NC(=O)C(CO)NC(=O)C(CC1=CNC2=C1C=CC=C2)NC(=O)C(CC1=CNC=N1)NC(=O)C1CCC(=O)N1)C(=O)NC(CCCNC(N)=N)C(=O)N1CCCC1C(=O)NCC(N)=O	Inactive	5.2e-05	0.999948
Histamine Phosphate	DB00667	OP(O)(O)=O.OP(O)(O)=O.NCCC1=CN=CN1	Inactive	0	1
Sumatriptan	DB00669	CNS(=O)(=O)CC1=CC2=C(NC=C2CCN(C)C)C=C1	Inactive	0.00135	0.99865
Pirenzepine	DB00670	CN1CCN(CC(=O)N2C3=NC=CC=C3NC(=O)C3=C2C=CC=C3)CC1	Inactive	0.00533	0.99467
Cefixime	DB00671	[H][C@]12SCC(C=C)=C(N1C(=O)[C@H]2NC(=O)C(=NOCC(O)=O)C1=CSC(N)=N1)C(O)=O	Inactive	0	1
Chlorpropamide	DB00672	CCCNC(=O)NS(=O)(=O)C1=CC=C(Cl)C=C1	Inactive	0.006334	0.993666
Aprepitant	DB00673	C[C@@H](O[C@@H]1OCCN(CC2=NC(=O)NN2)[C@@H]1C1=CC=C(F)C=C1)C1=CC(=CC(=C1)C(F)(F)F)C(F)(F)F	Inactive	1.2e-05	0.999988
Galantamine	DB00674	[H][C@]12C[C@@H](O)C=C[C@]11CCN(C)CC3=CC=C(OC)C(O2)=C13	Inactive	0.112605	0.887395
Tamoxifen	DB00675	CC\C(C1=CC=CC=C1)=C(/C1=CC=CC=C1)C1=CC=C(OCCN(C)C)C=C1	Inactive	0.025279	0.974721
Isoflurophate	DB00677	CC(C)OP(F)(=O)OC(C)C	Inactive	0	1
Losartan	DB00678	CCCCC1=NC(Cl)=C(CO)N1CC1=CC=C(C=C1)C1=C(C=CC=C1)C1=NNN=N1	Inactive	0.077768	0.922232
Thioridazine	DB00679	CSC1=CC2=C(SC3=C(C=CC=C3)N2CCC2CCCCN2C)C=C1	Inactive	0.238442	0.761558
Moricizine	DB00680	CCOC(=O)NC1=CC2=C(SC3=C(C=CC=C3)N2C(=O)CCN2CCOCC2)C=C1	Inactive	0.000173	0.999827
Amphotericin B	DB00681	[H][C@]12C[C@@H](O[C@@H]3O[C@H](C)[C@@H](O)[C@H](N)[C@@H]3O)\C=C\C=C\C=C\C=C\C=C\C=C\C=C\[C@H](C)[C@@H](O)[C@@H](C)[C@H](C)OC(=O)C[C@H](O)C[C@H](O)CC[C@@H](O)[C@H](O)C[C@H](O)C[C@](O)(C[C@H](O)[C@H]1C(O)=O)O2	Inactive	0	1
Warfarin	DB00682	CC(=O)CC(C1=CC=CC=C1)C1=C(O)OC2=C(C=CC=C2)C1=O	Inactive	0.138948	0.861052
Tobramycin	DB00684	NC[C@H]1O[C@H](O[C@@H]2[C@@H](N)C[C@@H](N)[C@H](O[C@H]3O[C@H](CO)[C@@H](O)[C@H](N)[C@H]3O)[C@H]2O)[C@H](N)C[C@@H]1O	Inactive	0	1
Trovafloxacin	DB00685	[H][C@@]12CN(C[C@]1([H])C2N)C1=NC2=C(C=C1F)C(=O)C(=CN2C1=C(F)C=C(F)C=C1)C(O)=O	Inactive	1e-06	0.999999
Pentosan Polysulfate	DB00686	O[C@@H]1CO[C@@H](O[C@@H]2CO[C@@H](O)[C@H](OS(O)(=O)=O)[C@H]2OS(O)(=O)=O)[C@H](OS(O)(=O)=O)[C@H]1OS(O)(=O)=O	Inactive	0	1
Fludrocortisone	DB00687	[H][C@@]12CC[C@](O)(C(=O)CO)[C@@]1(C)C[C@H](O)[C@@]1(F)[C@@]2([H])CCC2=CC(=O)CC[C@]12C	Inactive	9e-06	0.999991
Mycophenolate mofetil	DB00688	COC1=C(C)C2=C(C(=O)OC2)C(O)=C1C\C=C(/C)CCC(=O)OCCN1CCOCC1	Inactive	1.8e-05	0.999982
Cephaloglycin	DB00689	[H][C@]12SCC(COC(C)=O)=C(N1C(=O)[C@H]2NC(=O)[C@H](N)C1=CC=CC=C1)C(O)=O	Inactive	1e-06	0.999999
Flurazepam	DB00690	CCN(CC)CCN1C2=C(C=C(Cl)C=C2)C(=NCC1=O)C1=C(F)C=CC=C1	Inactive	0.001617	0.998383
Moexipril	DB00691	CCOC(=O)[C@H](CCC1=CC=CC=C1)N[C@@H](C)C(=O)N1CC2=C(C[C@H]1C(O)=O)C=C(OC)C(OC)=C2	Inactive	1e-06	0.999999
Daunorubicin	DB00694	COC1=CC=CC2=C1C(=O)C1=C(O)C3=C(C[C@](O)(C[C@@H]3O[C@H]3C[C@H](N)[C@H](O)[C@H](C)O3)C(C)=O)C(O)=C1C2=O	Inactive	0	1
Furosemide	DB00695	NS(=O)(=O)C1=CC(C(O)=O)=C(NCC2=CC=CO2)C=C1Cl	Inactive	0.000446	0.999554
Ergotamine	DB00696	[H][C@@]12CCCN1C(=O)[C@H](CC1=CC=CC=C1)N1C(=O)[C@](C)(NC(=O)[C@H]3CN(C)[C@]4([H])CC5=CNC6=C5C(=CC=C6)C4=C3)O[C@@]21O	Inactive	0	1
Nitrofurantoin	DB00698	[O-][N+](=O)C1=CC=C(O1)\C=N/N1CC(=O)NC1=O	Inactive	1e-06	0.999999
Nicergoline	DB00699	[H][C@@]12CC3=CN(C)C4=C3C(=CC=C4)[C@]1(C[C@@H](COC(=O)C1=CC(Br)=CN=C1)CN2C)OC	Inactive	1.9e-05	0.999981
Eplerenone	DB00700	[H][C@@]12CC[C@@]3(CCC(=O)O3)[C@@]1(C)CC1O[C@@]11C2[C@@H](CC2=CC(=O)CC[C@]12C)C(=O)OC	Inactive	0	1
Amprenavir	DB00701	CC(C)CN(C[C@@H](O)[C@H](CC1=CC=CC=C1)NC(=O)O[C@H]1CCOC1)S(=O)(=O)C1=CC=C(N)C=C1	Inactive	0	1
Methazolamide	DB00703	CN1N=C(S\C1=N/C(C)=O)S(N)(=O)=O	Inactive	0	1
Naltrexone	DB00704	[H][C@@]12OC3=C(O)C=CC4=C3[C@@]11CCN(CC3CC3)[C@]([H])(C4)[C@]1(O)CCC2=O	Inactive	0.027971	0.972029
Delavirdine	DB00705	CC(C)NC1=CC=CN=C1N1CCN(CC1)C(=O)C1=CC2=C(N1)C=CC(NS(C)(=O)=O)=C2	Inactive	0	1
Tamsulosin	DB00706	CCOC1=C(OCCN[C@H](C)CC2=CC(=C(OC)C=C2)S(N)(=O)=O)C=CC=C1	Inactive	1e-06	0.999999
Porfimer	DB00707	CC(O)C1=C2NC(\C=C3/N=C(/C=C4\N=C(\C=C5NC(=C/2)\C(C)=C/5C(C)OC(C)C2=C(C)/C5=C/C6=N/C(=C\C7=N\C(=C/C8=C(C(C)O)C(C)=C(N8)\C=C\2N5)\C(C)=C7CCC(O)=O)/C(CCC(O)=O)=C6C)C(C)=C\4CCC(O)=O)C(CCC(O)=O)=C/3C)=C1C	Inactive	0	1
Sufentanil	DB00708	CCC(=O)N(C1=CC=CC=C1)C1(COC)CCN(CCC2=CC=CS2)CC1	Inactive	5e-06	0.999995
Lamivudine	DB00709	NC1=NC(=O)N(C=C1)[C@@H]1CS[C@H](CO)O1	Inactive	0.000163	0.999837
Ibandronate	DB00710	CCCCCN(C)CCC(O)(P(O)(O)=O)P(O)(O)=O	Inactive	0	1
Diethylcarbamazine	DB00711	CCN(CC)C(=O)N1CCN(C)CC1	Inactive	0	1
Oxacillin	DB00713	[H][C@]12SC(C)(C)[C@@H](N1C(=O)[C@H]2NC(=O)C1=C(C)ON=C1C1=CC=CC=C1)C(O)=O	Inactive	0.092981	0.907019
Nedocromil	DB00716	CCCC1=C2OC(=CC(=O)C2=CC2=C1N(CC)C(=CC2=O)C(O)=O)C(O)=O	Inactive	0	1
Norethindrone	DB00717	[H][C@@]12CC[C@@](O)(C#C)[C@@]1(C)CC[C@]1([H])[C@@]3([H])CCC(=O)C=C3CC[C@@]21[H]	Inactive	0.184946	0.815054
Adefovir Dipivoxil	DB00718	CC(C)(C)C(=O)OCOP(=O)(COCCN1C=NC2=C1N=CN=C2N)OCOC(=O)C(C)(C)C	Inactive	0	1
Azatadine	DB00719	CN1CCC(CC1)=C1C2=NC=CC=C2CCC2=C1C=CC=C2	Inactive	0.216208	0.783792
Clodronate	DB00720	OP(O)(=O)C(Cl)(Cl)P(O)(O)=O	Inactive	0	1
Procaine	DB00721	CCN(CC)CCOC(=O)C1=CC=C(N)C=C1	Inactive	5.5e-05	0.999945
Lisinopril	DB00722	NCCCC[C@H](N[C@@H](CCC1=CC=CC=C1)C(O)=O)C(=O)N1CCC[C@H]1C(O)=O	Inactive	3.7e-05	0.999963
Methoxamine	DB00723	COC1=CC(C(O)C(C)N)=C(OC)C=C1	Inactive	0.397353	0.602647
Imiquimod	DB00724	CC(C)CN1C=NC2=C1C1=C(C=CC=C1)N=C2N	Inactive	0.157166	0.842834
Homatropine Methylbromide	DB00725	[Br-].[H][C@]12CC[C@]([H])(C[C@@H](C1)OC(=O)C(O)C1=CC=CC=C1)[N+]2(C)C	Inactive	0.000521	0.999479
Trimipramine	DB00726	CC(CN(C)C)CN1C2=C(CCC3=C1C=CC=C3)C=CC=C2	Inactive	0.153867	0.846133
Nitroglycerin	DB00727	[O-][N+](=O)OCC(CO[N+]([O-])=O)O[N+]([O-])=O	Inactive	0	1
Rocuronium	DB00728	[H][C@@]12C[C@@H]([C@H](OC(C)=O)[C@@]1(C)CC[C@@]1([H])[C@@]2([H])CC[C@@]2([H])C[C@H](O)[C@H](C[C@]12C)N1CCOCC1)[N+]1(CC=C)CCCC1	Inactive	0	1
Diphemanil Methylsulfate	DB00729	COS([O-])(=O)=O.C[N+]1(C)CCC(CC1)=C(C1=CC=CC=C1)C1=CC=CC=C1	Inactive	0.081854	0.918146
Atracurium	DB00732	COC1=CC2=C(C=C1OC)C(CC1=CC(OC)=C(OC)C=C1)[N+](C)(CCC(=O)OCCCCCOC(=O)CC[N+]1(C)CCC3=C(C=C(OC)C(OC)=C3)C1CC1=CC(OC)=C(OC)C=C1)CC2	Inactive	0	1
Pralidoxime	DB00733	CN1C=CC=C\C1=C/[NH+]=O	Inactive	0.000965	0.999035
Risperidone	DB00734	CC1=C(CCN2CCC(CC2)C2=NOC3=C2C=CC(F)=C3)C(=O)N2CCCCC2=N1	Inactive	0.002333	0.997667
Naftifine	DB00735	CN(CC=CC1=CC=CC=C1)CC1=CC=CC2=C1C=CC=C2	Inactive	0.008969	0.991031
Esomeprazole	DB00736	COC1=CC2=C(C=C1)N=C(N2)S(=O)CC1=NC=C(C)C(OC)=C1C	Inactive	2e-06	0.999998
Meclizine	DB00737	CC1=CC=CC(CN2CCN(CC2)C(C2=CC=CC=C2)C2=CC=C(Cl)C=C2)=C1	Inactive	0.005808	0.994192
Pentamidine	DB00738	NC(=N)C1=CC=C(OCCCCCOC2=CC=C(C=C2)C(N)=N)C=C1	Inactive	0.05767	0.94233
Hetacillin	DB00739	[H][C@]12SC(C)(C)[C@@H](N1C(=O)[C@H]2N1C(=O)[C@H](NC1(C)C)C1=CC=CC=C1)C(O)=O	Inactive	0.00495	0.99505
Hydrocortisone	DB00741	[H][C@@]12CC[C@](O)(C(=O)CO)[C@@]1(C)C[C@H](O)[C@@]1([H])[C@@]2([H])CCC2=CC(=O)CC[C@]12C	Inactive	4e-06	0.999996
Mannitol	DB00742	OCC(O)C(O)C(O)C(O)CO	Inactive	0	1
Gadobenate Dimeglumine	DB00743	[Gd+3].CNC[C@H](O)[C@@H](O)[C@H](O)[C@H](O)CO.CNC[C@H](O)[C@@H](O)[C@H](O)[C@H](O)CO.OC(=O)CN(CCN(CCN(CC(O)=O)C(COCC1=CC=CC=C1)C([O-])=O)CC([O-])=O)CC([O-])=O	Inactive	0	1
Modafinil	DB00745	NC(=O)CS(=O)C(C1=CC=CC=C1)C1=CC=CC=C1	Inactive	0	1
Deferoxamine	DB00746	CC(=O)N(O)CCCCCNC(=O)CCC(=O)N(O)CCCCCNC(=O)CCC(=O)N(O)CCCCCN	Inactive	0	1
Scopolamine	DB00747	CN1C2CC(CC1C1OC21)OC(=O)C(CO)C1=CC=CC=C1	Inactive	0.001868	0.998132
Carbinoxamine	DB00748	CN(C)CCOC(C1=CC=C(Cl)C=C1)C1=NC=CC=C1	Inactive	0.092606	0.907394
Etodolac	DB00749	CCC1=CC=CC2=C1NC1=C2CCOC1(CC)CC(O)=O	Inactive	0.022498	0.977502
Tranylcypromine	DB00752	N[C@@H]1CC1C1=CC=CC=C1	Inactive	0.000846	0.999154
Isoflurane	DB00753	FC(F)OC(Cl)C(F)(F)F	Inactive	0	1
Ethotoin	DB00754	CCN1C(=O)NC(C1=O)C1=CC=CC=C1	Inactive	0.015444	0.984556
Tretinoin	DB00755	CC(C=CC1=C(C)CCCC1(C)C)=CC=CC(C)=CC(O)=O	Inactive	0.203313	0.796687
Dolasetron	DB00757	[H][C@]12CC(CC3CC(C1)C(=O)CN23)OC(=O)C1=CNC2=C1C=CC=C2	Inactive	0.388589	0.611411
Clopidogrel	DB00758	COC(=O)[C@@H](N1CCC2=C(C1)C=CS2)C1=C(Cl)C=CC=C1	Inactive	0.089732	0.910268
Tetracycline	DB00759	[H][C@@]12C[C@@]3([H])C(C(=O)C4=C(O)C=CC=C4[C@@]3(C)O)=C(O)[C@]1(O)C(=O)C(C(N)=O)=C(O)[C@H]2N(C)C	Inactive	0	1
Meropenem	DB00760	[H][C@]12[C@@H](C)C(S[C@@]3([H])CC[C@H](N3)C(=O)N(C)C)=C(N1C(=O)[C@]2([H])[C@@H](C)O)C(O)=O	Inactive	0	1
Potassium Chloride	DB00761	[Cl-].[K+]	Inactive	0	1
Irinotecan	DB00762	CCC1=C2CN3C(=CC4=C(COC(=O)[C@]4(O)CC)C3=O)C2=NC2=C1C=C(OC(=O)N1CCC(CC1)N1CCCCC1)C=C2	Inactive	0	1
Methimazole	DB00763	CN1C=CNC1=S	Inactive	0	1
Mometasone	DB00764	[H][C@@]12C[C@@H](C)[C@](O)(C(=O)CCl)[C@@]1(C)C[C@H](O)[C@@]1(Cl)C2CCC2=CC(=O)C=C[C@]12C	Inactive	0.070394	0.929606
Metyrosine	DB00765	C[C@](N)(CC1=CC=C(O)C=C1)C(O)=O	Inactive	0.394471	0.605529
Clavulanate	DB00766	[H][C@@]12CC(=O)N1[C@@H](C(O)=O)\C(O2)=C\CO	Inactive	0	1
Benzquinamide	DB00767	CCN(CC)C(=O)C1CN2CCC3=C(C=C(OC)C(OC)=C3)C2CC1OC(C)=O	Inactive	6e-06	0.999994
Hydrocortamate	DB00769	CCN(CC)CC(=O)OCC(=O)C1(O)CCC2C3CCC4=CC(=O)CCC4(C)C3C(O)CC12C	Inactive	0	1
Alprostadil	DB00770	CCCCC[C@H](O)C=C[C@H]1[C@H](O)CC(=O)[C@@H]1CCCCCCC(O)=O	Inactive	0	1
Clidinium	DB00771	C[N+]12CCC(CC1)C(C2)OC(=O)C(O)(C1=CC=CC=C1)C1=CC=CC=C1	Inactive	0.004235	0.995765
Malathion	DB00772	CCOC(=O)CC(SP(=S)(OC)OC)C(=O)OCC	Inactive	0	1
Etoposide	DB00773	[H][C@]12COC(=O)[C@]1([H])[C@H](C1=CC(OC)=C(O)C(OC)=C1)C1=C(C=C3OCOC3=C1)[C@H]2O[C@@H]1O[C@]2([H])CO[C@@H](C)O[C@@]2([H])[C@H](O)[C@H]1O	Inactive	0	1
Hydroflumethiazide	DB00774	NS(=O)(=O)C1=CC2=C(NCNS2(=O)=O)C=C1C(F)(F)F	Inactive	1.3e-05	0.999987
Tirofiban	DB00775	CCCCS(=O)(=O)N[C@@H](CC1=CC=C(OCCCCC2CCNCC2)C=C1)C(O)=O	Inactive	0	1
Propiomazine	DB00777	CCC(=O)C1=CC2=C(SC3=C(C=CC=C3)N2CC(C)N(C)C)C=C1	Inactive	0.012148	0.987852
Roxithromycin	DB00778	CC[C@H]1OC(=O)[C@H](C)[C@@H](O[C@H]2C[C@@](C)(OC)[C@@H](O)[C@H](C)O2)[C@H](C)[C@@H](O[C@@H]2O[C@H](C)C[C@@H]([C@H]2O)N(C)C)[C@](C)(O)C[C@@H](C)\C(=N\OCOCCOC)[C@H](C)[C@@H](O)[C@]1(C)O	Inactive	0	1
Nalidixic Acid	DB00779	CCN1C=C(C(O)=O)C(=O)C2=C1N=C(C)C=C2	Inactive	0.000168	0.999832
Phenelzine	DB00780	NNCCC1=CC=CC=C1	Inactive	0.001351	0.998649
Polymyxin B Sulfate	DB00781	CCC(C)CCCCC(=O)NC(CCN)C(=O)NC(C(C)O)C(=O)NC(CCN)C(=O)NC1CCNC(=O)C(NC(=O)C(CCN)NC(=O)C(CCN)NC(=O)C(CC(C)C)NC(=O)C(CC2=CC=CC=C2)NC(=O)C(CCN)NC1=O)C(C)O	Inactive	0.008802	0.991198
Propantheline	DB00782	CC(C)[N+](C)(CCOC(=O)C1C2=C(OC3=C1C=CC=C3)C=CC=C2)C(C)C	Inactive	0.007945	0.992055
Marimastat	DB00786	CNC(=O)[C@@H](NC(=O)[C@H](CC(C)C)[C@H](O)C(=O)NO)C(C)(C)C	Inactive	0	1
Aciclovir	DB00787	NC1=NC(=O)C2=C(N1)N(COCCO)C=N2	Inactive	0.005203	0.994797
Gadopentetate dimeglumine	DB00789	[Gd+3].CNC[C@H](O)[C@@H](O)[C@H](O)[C@H](O)CO.CNC[C@H](O)[C@@H](O)[C@H](O)[C@H](O)CO.OC(=O)CN(CCN(CCN(CC(O)=O)CC([O-])=O)CC([O-])=O)CC([O-])=O	Inactive	0	1
Perindopril	DB00790	[H][C@]12C[C@H](N(C(=O)[C@H](C)N[C@@H](CCC)C(=O)OCC)[C@@]1([H])CCCC2)C(O)=O	Inactive	0	1
Uracil mustard	DB00791	ClCCN(CCCl)C1=CNC(=O)NC1=O	Inactive	0.015342	0.984658
Tripelennamine	DB00792	CN(C)CCN(CC1=CC=CC=C1)C1=NC=CC=C1	Inactive	0.0029	0.9971
Primidone	DB00794	CCC1(C(=O)NCNC1=O)C1=CC=CC=C1	Inactive	0.040837	0.959163
Sulfasalazine	DB00795	OC(=O)C1=C(O)C=CC(=C1)\N=N\C1=CC=C(C=C1)S(=O)(=O)NC1=CC=CC=N1	Inactive	0.000192	0.999808
Candesartan	DB00796	CCOC1=NC2=C(N1CC1=CC=C(C=C1)C1=C(C=CC=C1)C1=NNN=N1)C(=CC=C2)C(O)=O	Inactive	0.000199	0.999801
Gentamicin	DB00798	CNC(C)C1CCC(N)C(OC2C(N)CC(N)C(OC3OCC(C)(O)C(NC)C3O)C2O)O1	Inactive	0	1
Tazarotene	DB00799	CCOC(=O)C1=CN=C(C=C1)C#CC1=CC2=C(SCCC2(C)C)C=C1	Inactive	0.033504	0.966496
Alfentanil	DB00802	CCN1N=NN(CCN2CCC(COC)(CC2)N(C(=O)CC)C2=CC=CC=C2)C1=O	Inactive	0	1
Colistin	DB00803	[H][C@]1(NC(=O)[C@H](CCN)NC(=O)[C@H](CCN)NC(=O)[C@H](CC(C)C)NC(=O)[C@@H](CC(C)C)NC(=O)[C@H](CCN)NC(=O)[C@H](CCNC1=O)NC(=O)[C@H](CCN)NC(=O)[C@@H](NC(=O)[C@H](CCN)NC(=O)CCCC(C)CC)[C@@H](C)O)[C@@H](C)O	Inactive	0	1
Dicyclomine	DB00804	CCN(CC)CCOC(=O)C1(CCCCC1)C1CCCCC1	Inactive	0	1
Pentoxifylline	DB00806	CN1C=NC2=C1C(=O)N(CCCCC(C)=O)C(=O)N2C	Inactive	6.2e-05	0.999938
Proparacaine	DB00807	CCCOC1=C(N)C=C(C=C1)C(=O)OCCN(CC)CC	Inactive	3e-06	0.999997
Indapamide	DB00808	CC1CC2=C(C=CC=C2)N1NC(=O)C1=CC(=C(Cl)C=C1)S(N)(=O)=O	Inactive	0.002283	0.997717
Tropicamide	DB00809	CCN(CC1=CC=NC=C1)C(=O)C(CO)C1=CC=CC=C1	Inactive	0.220309	0.779691
Biperiden	DB00810	OC(CCN1CCCCC1)(C1CC2CC1C=C2)C1=CC=CC=C1	Inactive	0.019324	0.980676
Ribavirin	DB00811	NC(=O)C1=NN(C=N1)[C@@H]1O[C@H](CO)[C@@H](O)[C@H]1O	Inactive	0	1
Fentanyl	DB00813	CCC(=O)N(C1CCN(CCC2=CC=CC=C2)CC1)C1=CC=CC=C1	Inactive	0.022133	0.977867
Meloxicam	DB00814	CN1C(C(=O)NC2=NC=C(C)S2)=C(O)C2=C(C=CC=C2)S1(=O)=O	Inactive	0.001826	0.998174
Sodium lauryl sulfate	DB00815	CCCCCCCCCCCCOS(O)(=O)=O	Inactive	0	1
Rosoxacin	DB00817	CCN1C=C(C(O)=O)C(=O)C2=C1C=C(C=C2)C1=CC=NC=C1	Inactive	0.000191	0.999809
Acetazolamide	DB00819	CC(=O)NC1=NN=C(S1)S(N)(=O)=O	Inactive	0	1
Tadalafil	DB00820	[H][C@]12CC3=C(NC4=C3C=CC=C4)[C@H](N1C(=O)CN(C)C2=O)C1=CC2=C(OCO2)C=C1	Inactive	0.014596	0.985404
Carprofen	DB00821	CC(C(O)=O)C1=CC2=C(C=C1)C1=C(N2)C=CC(Cl)=C1	Inactive	0.339732	0.660268
Disulfiram	DB00822	CCN(CC)C(=S)SSC(=S)N(CC)CC	Inactive	0	1
Ethynodiol Diacetate	DB00823	[H][C@@]12CC[C@@](OC(C)=O)(C#C)[C@@]1(C)CC[C@]1([H])[C@@]3([H])CC[C@H](OC(C)=O)C=C3CC[C@@]21[H]	Inactive	0.02241	0.97759
Enprofylline	DB00824	CCCN1C2=C(NC=N2)C(=O)NC1=O	Inactive	0.000267	0.999733
Menthol	DB00825	CC(C)[C@@H]1CC[C@@H](C)C[C@H]1O	Inactive	0	1
Natamycin	DB00826	C[C@H]1OC(O[C@@H]2C[C@@H]3O[C@@](O)(C[C@H](O)[C@H]3C(O)=O)C[C@@H](O)C[C@H]3O[C@@H]3\C=C\C(=O)O[C@H](C)C\C=C\C=C\C=C\C=C\2)[C@@H](O)[C@@H](N)[C@@H]1O	Inactive	0	1
Cinoxacin	DB00827	CCN1N=C(C(O)=O)C(=O)C2=C1C=C1OCOC1=C2	Inactive	4e-06	0.999996
Fosfomycin	DB00828	C[C@@H]1O[C@@H]1P(O)(O)=O	Inactive	0	1
Phenmetrazine	DB00830	CC1NCCOC1C1=CC=CC=C1	Inactive	0.036806	0.963194
Trifluoperazine	DB00831	CN1CCN(CCCN2C3=C(SC4=C2C=C(C=C4)C(F)(F)F)C=CC=C3)CC1	Inactive	0.057635	0.942365
Phensuximide	DB00832	CN1C(=O)CC(C1=O)C1=CC=CC=C1	Inactive	0.031523	0.968477
Cefaclor	DB00833	[H][C@]12SCC(Cl)=C(N1C(=O)[C@H]2NC(=O)C(N)C1=CC=CC=C1)C(O)=O	Inactive	0.001289	0.998711
Mifepristone	DB00834	[H][C@@]12CC[C@@](O)(C#CC)[C@@]1(C)C[C@H](C1=CC=C(C=C1)N(C)C)C1=C3CCC(=O)C=C3CC[C@@]21[H]	Inactive	0.002737	0.997263
Loperamide	DB00836	CN(C)C(=O)C(CCN1CCC(O)(CC1)C1=CC=C(Cl)C=C1)(C1=CC=CC=C1)C1=CC=CC=C1	Inactive	0.001545	0.998455
Clocortolone	DB00838	[H][C@@]12C[C@@H](C)[C@H](C(=O)COC(=O)C(C)(C)C)[C@@]1(C)C[C@H](O)[C@@]1(Cl)[C@@]2([H])C[C@]([H])(F)C2=CC(=O)C=C[C@]12C	Inactive	7e-06	0.999993
Tolazamide	DB00839	CC1=CC=C(C=C1)S(=O)(=O)NC(=O)NN1CCCCCC1	Inactive	0.009932	0.990068
Nalbuphine	DB00844	[H][C@@]12CC3=C4C(OC5[C@@H](O)CC[C@]1(O)[C@@]45CCN2CC1CCC1)=C(O)C=C3	Inactive	0.129877	0.870123
Clofazimine	DB00845	CC(C)\N=C1/C=C2N(C3=CC=C(Cl)C=C3)C3=C(C=CC=C3)N=C2C=C/1NC1=CC=C(Cl)C=C1	Inactive	0.005988	0.994012
Flurandrenolide	DB00846	[H][C@@]12C[C@@]3([H])[C@]4([H])C[C@]([H])(F)C5=CC(=O)CC[C@]5(C)[C@@]4([H])[C@@H](O)C[C@]3(C)[C@@]1(OC(C)(C)O2)C(=O)CO	Inactive	0	1
Levamisole	DB00848	C1CN2C[C@@H](N=C2S1)C1=CC=CC=C1	Inactive	0.212453	0.787547
Methylphenobarbital	DB00849	CCC1(C(=O)NC(=O)N(C)C1=O)C1=CC=CC=C1	Inactive	0.039298	0.960702
Perphenazine	DB00850	OCCN1CCN(CCCN2C3=C(SC4=C2C=C(Cl)C=C4)C=CC=C3)CC1	Inactive	0.075862	0.924138
Dacarbazine	DB00851	CN(C)\N=N\C1=C(N=CN1)C(N)=O	Inactive	5.7e-05	0.999943
Pseudoephedrine	DB00852	CN[C@@H](C)[C@@H](O)C1=CC=CC=C1	Inactive	0.050868	0.949132
Temozolomide	DB00853	CN1N=NC2=C(N=CN2C1=O)C(N)=O	Inactive	0	1
Levorphanol	DB00854	[H][C@@]12CCCC[C@@]11CCN(C)[C@@H]2CC2=C1C=C(O)C=C2	Inactive	0.288838	0.711162
Aminolevulinic acid	DB00855	NCC(=O)CCC(O)=O	Inactive	0	1
Chlorphenesin	DB00856	OCC(O)COC1=CC=C(Cl)C=C1	Inactive	0.255847	0.744153
Terbinafine	DB00857	CN(CC=CC#CC(C)(C)C)CC1=CC=CC2=C1C=CC=C2	Inactive	0.020753	0.979247
Dromostanolone	DB00858	[H][C@@]12CC[C@H](OC(=O)CC)[C@@]1(C)CC[C@@]1([H])[C@@]2([H])CC[C@@]2([H])CC(=O)[C@H](C)C[C@]12C	Inactive	0	1
Penicillamine	DB00859	CC(C)(S)[C@@H](N)C(O)=O	Inactive	0	1
Prednisolone	DB00860	[H][C@@]12CC[C@](O)(C(=O)CO)[C@@]1(C)C[C@H](O)[C@@]1([H])[C@@]2([H])CCC2=CC(=O)C=C[C@]12C	Inactive	0.004882	0.995118
Vardenafil	DB00862	CCCC1=NC(C)=C2N1NC(=NC2=O)C1=C(OCC)C=CC(=C1)S(=O)(=O)N1CCN(CC)CC1	Inactive	0	1
Ranitidine	DB00863	CN\C(NCCSCC1=CC=C(CN(C)C)O1)=C/[N+]([O-])=O	Inactive	0	1
Tacrolimus	DB00864	CO[C@@H]1C[C@@H](CC[C@H]1O)\C=C(/C)[C@H]1OC(=O)[C@@H]2CCCCN2C(=O)C(=O)[C@]2(O)O[C@@H]([C@H](C[C@H]2C)OC)[C@H](C[C@@H](C)C\C(C)=C\[C@@H](CC=C)C(=O)C[C@H](O)[C@H]1C)OC	Inactive	0	1
Benzphetamine	DB00865	CC(CC1=CC=CC=C1)N(C)CC1=CC=CC=C1	Inactive	0.009533	0.990467
Alprenolol	DB00866	CC(C)NCC(O)COC1=C(CC=C)C=CC=C1	Inactive	0.233921	0.766079
Benzonatate	DB00868	CCCCNC1=CC=C(C=C1)C(=O)OCCOCCOCCOCCOCCOCCOCCOCCOCCOC	Inactive	0	1
Dorzolamide	DB00869	CCNC1CC(C)S(=O)(=O)C2=C1C=C(S2)S(N)(=O)=O	Inactive	0	1
Conivaptan	DB00872	CC1=NC2=C(CCN(C(=O)C3=CC=C(NC(=O)C4=C(C=CC=C4)C4=CC=CC=C4)C=C3)C3=C2C=CC=C3)N1	Inactive	0.307473	0.692527
Loteprednol	DB00873	[H][C@@]12CC[C@](OC(=O)OCC)(C(=O)OCCl)[C@@]1(C)C[C@H](O)[C@@]1([H])[C@@]2([H])CCC2=CC(=O)C=C[C@]12C	Inactive	1e-06	0.999999
Guaifenesin	DB00874	COC1=C(OCC(O)CO)C=CC=C1	Inactive	0.106499	0.893501
Flupenthixol	DB00875	OCCN1CCN(CCC=C2C3=C(SC4=C2C=C(C=C4)C(F)(F)F)C=CC=C3)CC1	Inactive	0.025277	0.974723
Eprosartan	DB00876	CCCCC1=NC=C(C=C(CC2=CC=CS2)C(O)=O)N1CC1=CC=C(C=C1)C(O)=O	Inactive	0.007866	0.992134
Sirolimus	DB00877	CO[C@@H]1C[C@H](C[C@@H](C)[C@@H]2CC(=O)[C@@H](C)\C=C(C)\[C@@H](O)[C@@H](OC)C(=O)[C@@H](C)C[C@H](C)\C=C\C=C\C=C(C)\[C@@H](C[C@@H]3CC[C@@H](C)[C@@](O)(O3)C(=O)C(=O)N3CCCC[C@H]3C(=O)O2)OC)CC[C@H]1O	Inactive	0	1
Chlorhexidine	DB00878	ClC1=CC=C(NC(=N)NC(=N)NCCCCCCNC(=N)NC(=N)NC2=CC=C(Cl)C=C2)C=C1	Inactive	0	1
Emtricitabine	DB00879	NC1=NC(=O)N(C=C1F)[C@@H]1CS[C@H](CO)O1	Inactive	0.00021	0.99979
Chlorothiazide	DB00880	NS(=O)(=O)C1=CC2=C(NC=NS2(=O)=O)C=C1Cl	Inactive	1.3e-05	0.999987
Quinapril	DB00881	CCOC(=O)[C@H](CCC1=CC=CC=C1)N[C@@H](C)C(=O)N1CC2=C(C[C@H]1C(O)=O)C=CC=C2	Inactive	6.1e-05	0.999939
Clomifene	DB00882	CCN(CC)CCOC1=CC=C(C=C1)C(=C(/Cl)C1=CC=CC=C1)\C1=CC=CC=C1	Inactive	0.014153	0.985847
Isosorbide Dinitrate	DB00883	[H][C@]12OC[C@H](O[N+]([O-])=O)[C@@]1([H])OC[C@H]2O[N+]([O-])=O	Inactive	0	1
Risedronate	DB00884	OC(CC1=CC=CN=C1)(P(O)(O)=O)P(O)(O)=O	Inactive	0	1
Pemirolast	DB00885	CC1=CC=CN2C(=O)C(=CN=C12)C1=NNN=N1	Inactive	0.040388	0.959612
Bumetanide	DB00887	CCCCNC1=C(OC2=CC=CC=C2)C(=CC(=C1)C(O)=O)S(N)(=O)=O	Inactive	1e-05	0.99999
Mechlorethamine	DB00888	CN(CCCl)CCCl	Inactive	0	1
Sulfapyridine	DB00891	NC1=CC=C(C=C1)S(=O)(=O)NC1=NC=CC=C1	Inactive	0.024934	0.975066
Oxybuprocaine	DB00892	CCCCOC1=CC(=CC=C1N)C(=O)OCCN(CC)CC	Inactive	1e-06	0.999999
Testolactone	DB00894	[H][C@@]12CCC3=CC(=O)C=C[C@]3(C)[C@@]1([H])CC[C@]1(C)OC(=O)CC[C@@]21[H]	Inactive	0.013956	0.986044
Benzylpenicilloyl Polylysine	DB00895	CC1(C)SC(NC1C(O)=O)C(NC(=O)CC1=CC=CC=C1)C(=O)NCCCCCC(O)=O	Inactive	0	1
Rimexolone	DB00896	CCC(=O)[C@@]1(C)[C@H](C)CC2C3CCC4=CC(=O)C=C[C@]4(C)C3[C@@H](O)C[C@]12C	Inactive	0.076754	0.923246
Ethanol	DB00898	CCO	Inactive	0	1
Remifentanil	DB00899	CCC(=O)N(C1=CC=CC=C1)C1(CCN(CCC(=O)OC)CC1)C(=O)OC	Inactive	0	1
Didanosine	DB00900	OC[C@@H]1CC[C@@H](O1)N1C=NC2=C1NC=NC2=O	Inactive	0.021219	0.978781
Methdilazine	DB00902	CN1CCC(CN2C3=C(SC4=C2C=CC=C4)C=CC=C3)C1	Inactive	0.361224	0.638776
Bimatoprost	DB00905	CCNC(=O)CCC\C=C/C[C@H]1[C@@H](O)C[C@@H](O)[C@@H]1\C=C\[C@@H](O)CCC1=CC=CC=C1	Inactive	7.1e-05	0.999929
Tiagabine	DB00906	CC1=C(SC=C1)C(=CCCN1CCC[C@H](C1)C(O)=O)C1=C(C)C=CS1	Inactive	0.212923	0.787077
Cocaine	DB00907	COC(=O)[C@@H]1C2CCC(C[C@@H]1OC(=O)C1=CC=CC=C1)N2C	Inactive	0.003153	0.996847
Zonisamide	DB00909	NS(=O)(=O)CC1=NOC2=C1C=CC=C2	Inactive	0.005068	0.994932
Paricalcitol	DB00910	[H]C1CC[C@]2(C)[C@]([H])(CC[C@@]2([H])\C1=C\C=C1C[C@@H](O)C[C@H](O)C1)[C@H](C)\C=C\[C@H](C)C(C)(C)O	Inactive	0.000238	0.999762
Tinidazole	DB00911	CCS(=O)(=O)CCN1C(C)=NC=C1[N+]([O-])=O	Inactive	0	1
Repaglinide	DB00912	CCOC1=C(C=CC(CC(=O)N[C@@H](CC(C)C)C2=C(C=CC=C2)N2CCCCC2)=C1)C(O)=O	Inactive	8.5e-05	0.999915
Anileridine	DB00913	CCOC(=O)C1(CCN(CCC2=CC=C(N)C=C2)CC1)C1=CC=CC=C1	Inactive	0.001582	0.998418
Phenformin	DB00914	NC(=N)NC(=N)NCCC1=CC=CC=C1	Inactive	0.389475	0.610525
Amantadine	DB00915	NC12CC3CC(CC(C3)C1)C2	Inactive	0	1
Metronidazole	DB00916	CC1=NC=C(N1CCO)[N+]([O-])=O	Inactive	0	1
Dinoprostone	DB00917	CCCCC[C@H](O)\C=C\[C@H]1[C@H](O)CC(=O)[C@@H]1C\C=C/CCCC(O)=O	Inactive	0	1
Almotriptan	DB00918	CN(C)CCC1=CNC2=C1C=C(CS(=O)(=O)N1CCCC1)C=C2	Inactive	0.002079	0.997921
Spectinomycin	DB00919	[H][C@@]12O[C@H](C)CC(=O)[C@]1(O)O[C@]1([H])[C@@H](NC)[C@@H](O)[C@@H](NC)[C@H](O)[C@@]1([H])O2	Inactive	0	1
Ketotifen	DB00920	CN1CCC(CC1)=C1C2=C(SC=C2)C(=O)CC2=C1C=CC=C2	Inactive	0.4365	0.5635
Buprenorphine	DB00921	CO[C@]12CC[C@@]3(C[C@@H]1[C@](C)(O)C(C)(C)C)[C@H]1CC4=C5C(O[C@@H]2[C@@]35CCN1CC1CC1)=C(O)C=C4	Inactive	0.004696	0.995304
Levosimendan	DB00922	C[C@@H]1CC(=O)NN=C1C1=CC=C(NN=C(C#N)C#N)C=C1	Inactive	0.02368	0.97632
Ceforanide	DB00923	[H][C@]12SCC(CSC3=NN=NN3CC(O)=O)=C(N1C(=O)[C@H]2NC(=O)CC1=C(CN)C=CC=C1)C(O)=O	Inactive	0	1
Cyclobenzaprine	DB00924	CN(C)CCC=C1C2=C(C=CC=C2)C=CC2=C1C=CC=C2	Inactive	0.260843	0.739157
Phenoxybenzamine	DB00925	CC(COC1=CC=CC=C1)N(CCCl)CC1=CC=CC=C1	Inactive	0.005202	0.994798
Famotidine	DB00927	NC(N)=NC1=NC(CSCCC(N)=NS(N)(=O)=O)=CS1	Inactive	0	1
Azacitidine	DB00928	NC1=NC(=O)N(C=N1)[C@@H]1O[C@H](CO)[C@@H](O)[C@H]1O	Inactive	0	1
Misoprostol	DB00929	CCCCC(C)(O)C\C=C\[C@H]1[C@H](O)CC(=O)[C@@H]1CCCCCCC(=O)OC	Inactive	0	1
Colesevelam	DB00930		Inactive	0	1
Methacycline	DB00931	CN(C)[C@H]1[C@@H]2[C@@H](O)[C@@H]3C(=C)C4=C(C(O)=CC=C4)C(=O)C3=C(O)[C@]2(O)C(=O)C(C(N)=O)C1=O	Inactive	0	1
Tipranavir	DB00932	CCC[C@@]1(CCC2=CC=CC=C2)CC(=O)C([C@H](CC)C2=CC(NS(=O)(=O)C3=NC=C(C=C3)C(F)(F)F)=CC=C2)=C(O)O1	Inactive	0	1
Mesoridazine	DB00933	CN1CCCCC1CCN1C2=C(SC3=C1C=C(C=C3)S(C)=O)C=CC=C2	Inactive	0	1
Diethylpropion	DB00937	CCN(CC)C(C)C(=O)C1=CC=CC=C1	Inactive	0.097707	0.902293
Salmeterol	DB00938	OCC1=C(O)C=CC(=C1)C(O)CNCCCCCCOCCCCC1=CC=CC=C1	Inactive	2.9e-05	0.999971
Methantheline	DB00940	CC[N+](C)(CC)CCOC(=O)C1C2=C(OC3=C1C=CC=C3)C=CC=C2	Inactive	0.000335	0.999665
Hexafluronium	DB00941	CC.C[N+](C)(CCCCCC[N+](C)(C)C1C2=C(C=CC=C2)C2=C1C=CC=C2)C1C2=C(C=CC=C2)C2=C1C=CC=C2	Inactive	0.00543	0.99457
Cycrimine	DB00942	OC(CCN1CCCCC1)(C1CCCC1)C1=CC=CC=C1	Inactive	0.019401	0.980599
Zalcitabine	DB00943	NC1=NC(=O)N(C=C1)[C@H]1CC[C@@H](CO)O1	Inactive	0.000258	0.999742
Demecarium	DB00944	CN(CCCCCCCCCCN(C)C(=O)OC1=CC=CC(=C1)[N+](C)(C)C)C(=O)OC1=CC=CC(=C1)[N+](C)(C)C	Inactive	0	1
Phenprocoumon	DB00946	CCC(C1=CC=CC=C1)C1=C(O)OC2=C(C=CC=C2)C1=O	Inactive	0.05039	0.94961
Fulvestrant	DB00947	[H][C@@]12CC[C@H](O)[C@@]1(C)CC[C@]1([H])C3=C(C[C@@H](CCCCCCCCCS(=O)CCCC(F)(F)C(F)(F)F)[C@@]21[H])C=C(O)C=C3	Inactive	0	1
Mezlocillin	DB00948	[H][C@]12SC(C)(C)[C@@H](N1C(=O)[C@H]2NC(=O)[C@H](NC(=O)N1CCN(C1=O)S(C)(=O)=O)C1=CC=CC=C1)C(O)=O	Inactive	0	1
Felbamate	DB00949	NC(=O)OCC(COC(N)=O)C1=CC=CC=C1	Inactive	0.000431	0.999569
Fexofenadine	DB00950	CC(C)(C(O)=O)C1=CC=C(C=C1)C(O)CCCN1CCC(CC1)C(O)(C1=CC=CC=C1)C1=CC=CC=C1	Inactive	0.000371	0.999629
Isoniazid	DB00951	NNC(=O)C1=CC=NC=C1	Inactive	0.003423	0.996577
Naratriptan	DB00952	CNS(=O)(=O)CCC1=CC2=C(NC=C2C2CCN(C)CC2)C=C1	Inactive	0.00053	0.99947
Rizatriptan	DB00953	CN(C)CCC1=CNC2=C1C=C(CN1C=NC=N1)C=C2	Inactive	0.453664	0.546336
Dirithromycin	DB00954	CC[C@H]1OC(=O)[C@H](C)[C@H](O[C@H]2C[C@@](C)(OC)[C@@H](O)[C@H](C)O2)[C@@H](C)[C@@H](O[C@@H]2O[C@H](C)C[C@@H]([C@H]2O)N(C)C)[C@](C)(O)C[C@@H](C)[C@@H]2N[C@@H](COCCOC)O[C@@H]([C@@H]2C)[C@]1(C)O	Inactive	0	1
Netilmicin	DB00955	CCN[C@@H]1C[C@H](N)[C@@H](O[C@H]2OC(CN)=CC[C@H]2N)[C@H](O)[C@H]1O[C@H]1OC[C@](C)(O)[C@H](NC)[C@H]1O	Inactive	0	1
Hydrocodone	DB00956	[H][C@@]12OC3=C(OC)C=CC4=C3[C@@]11CCN(C)[C@]([H])(C4)[C@]1([H])CCC2=O	Inactive	0.032263	0.967737
Norgestimate	DB00957	[H][C@@]12CC[C@@](OC(C)=O)(C#C)[C@@]1(CC)CC[C@]1([H])[C@@]3([H])CCC(\C=C3CC[C@@]21[H])=N/O	Inactive	0.031018	0.968982
Carboplatin	DB00958	N.N.O=C1O[Pt]OC(=O)C11CCC1	Inactive	0	1
Methylprednisolone	DB00959	[H][C@@]12CC[C@](O)(C(=O)CO)[C@@]1(C)C[C@H](O)[C@@]1([H])[C@@]2([H])C[C@H](C)C2=CC(=O)C=C[C@]12C	Inactive	0.007778	0.992222
Mepivacaine	DB00961	CN1CCCCC1C(=O)NC1=C(C)C=CC=C1C	Inactive	0.343473	0.656527
Zaleplon	DB00962	CCN(C(C)=O)C1=CC=CC(=C1)C1=CC=NC2=C(C=NN12)C#N	Inactive	0.010029	0.989971
Telmisartan	DB00966	CCCC1=NC2=C(C=C(C=C2C)C2=NC3=C(C=CC=C3)N2C)N1CC1=CC=C(C=C1)C1=C(C=CC=C1)C(O)=O	Inactive	2e-06	0.999998
Methyldopa	DB00968	C[C@](N)(CC1=CC(O)=C(O)C=C1)C(O)=O	Inactive	0.327356	0.672644
Dactinomycin	DB00970	CC(C)C1NC(=O)C(NC(=O)C2=CC=C(C)C3=C2N=C2C(O3)=C(C)C(=O)C(N)=C2C(=O)NC2C(C)OC(=O)C(C(C)C)N(C)C(=O)CN(C)C(=O)C3CCCN3C(=O)C(NC2=O)C(C)C)C(C)OC(=O)C(C(C)C)N(C)C(=O)CN(C)C(=O)C2CCCN2C1=O	Inactive	0	1
Selenium Sulfide	DB00971	S=[Se]	Inactive	0	1
Azelastine	DB00972	CN1CCCC(CC1)N1N=C(CC2=CC=C(Cl)C=C2)C2=C(C=CC=C2)C1=O	Inactive	0.000694	0.999306
Edetic Acid	DB00974	OC(=O)CN(CCN(CC(O)=O)CC(O)=O)CC(O)=O	Inactive	0	1
Dipyridamole	DB00975	OCCN(CCO)C1=NC2=C(N=C(N=C2N2CCCCC2)N(CCO)CCO)C(=N1)N1CCCCC1	Inactive	0	1
Telithromycin	DB00976	CC[C@@H]1OC(=O)[C@H](C)C(=O)[C@H](C)[C@@H](O[C@@H]2O[C@H](C)C[C@@H]([C@H]2O)N(C)C)[C@@](C)(C[C@@H](C)C(=O)[C@H](C)[C@H]2N(CCCCN3C=NC(=C3)C3=CC=CN=C3)C(=O)O[C@@]12C)OC	Inactive	0	1
Ethinyl Estradiol	DB00977	[H][C@@]12CC[C@@](O)(C#C)[C@@]1(C)CC[C@]1([H])C3=C(CC[C@@]21[H])C=C(O)C=C3	Inactive	0.272062	0.727938
Lomefloxacin	DB00978	CCN1C=C(C(O)=O)C(=O)C2=C1C(F)=C(N1CCNC(C)C1)C(F)=C2	Inactive	2e-06	0.999998
Cyclopentolate	DB00979	CN(C)CCOC(=O)C(C1=CC=CC=C1)C1(O)CCCC1	Inactive	0.000194	0.999806
Isotretinoin	DB00982	CC(C=CC1=C(C)CCCC1(C)C)=CC=CC(C)=CC(O)=O	Inactive	0.203313	0.796687
Formoterol	DB00983	COC1=CC=C(CC(C)NCC(O)C2=CC(NC=O)=C(O)C=C2)C=C1	Inactive	0.370191	0.629809
Nandrolone phenpropionate	DB00984	[H][C@@]12CC[C@H](OC(=O)CCC3=CC=CC=C3)[C@@]1(C)CC[C@]1([H])[C@@]3([H])CCC(=O)C=C3CC[C@@]21[H]	Inactive	0.006687	0.993313
Dimenhydrinate	DB00985	CN1C2=C([N-]C(Cl)=N2)C(=O)N(C)C1=O.C[NH+](C)CCOC(C1=CC=CC=C1)C1=CC=CC=C1	Inactive	0.000467	0.999533
Glycopyrrolate	DB00986	C[N+]1(C)CCC(C1)OC(=O)C(O)(C1CCCC1)C1=CC=CC=C1	Inactive	0.000241	0.999759
Cytarabine	DB00987	NC1=NC(=O)N(C=C1)[C@@H]1O[C@H](CO)[C@@H](O)[C@@H]1O	Inactive	9e-06	0.999991
Rivastigmine	DB00989	CCN(C)C(=O)OC1=CC=CC(=C1)[C@H](C)N(C)C	Inactive	0.099384	0.900616
Exemestane	DB00990	[H][C@@]12CCC(=O)[C@@]1(C)CC[C@@]1([H])[C@@]2([H])CC(=C)C2=CC(=O)C=C[C@]12C	Inactive	0.011763	0.988237
Methyl aminolevulinate	DB00992	COC(=O)CCC(=O)CN	Inactive	0	1
Azathioprine	DB00993	CN1C=NC(=C1SC1=NC=NC2=C1NC=N2)[N+]([O-])=O	Inactive	0.037946	0.962054
Neomycin	DB00994	NC[C@@H]1O[C@H](O[C@@H]2[C@@H](CO)O[C@@H](O[C@@H]3[C@@H](O)[C@H](N)C[C@H](N)[C@H]3O[C@H]3O[C@H](CN)[C@@H](O)[C@H](O)[C@H]3N)[C@@H]2O)[C@H](N)[C@@H](O)[C@@H]1O	Inactive	0	1
Auranofin	DB00995	CCP(CC)(CC)=[Au]S[C@@H]1O[C@H](COC(C)=O)C(OC(C)=O)[C@H](OC(C)=O)C1OC(C)=O	Inactive	0	1
Gabapentin	DB00996	NCC1(CC(O)=O)CCCCC1	Inactive	0	1
Doxorubicin	DB00997	COC1=CC=CC2=C1C(=O)C1=C(O)C3=C(C[C@](O)(C[C@@H]3O[C@H]3C[C@H](N)[C@H](O)[C@H](C)O3)C(=O)CO)C(O)=C1C2=O	Inactive	0	1
Hydrochlorothiazide	DB00999	NS(=O)(=O)C1=CC2=C(NCNS2(=O)=O)C=C1Cl	Inactive	2.1e-05	0.999979
Cyclacillin	DB01000	[H][C@]12SC(C)(C)[C@@H](N1C(=O)[C@H]2NC(=O)C1(N)CCCCC1)C(O)=O	Inactive	0	1
Levobupivacaine	DB01002	CCCCN1CCCC[C@H]1C(=O)NC1=C(C)C=CC=C1C	Inactive	0.050168	0.949832
Cromoglicate	DB01003	OC(COC1=CC2=C(OC(=CC2=O)C(O)=O)C=C1)COC1=CC=CC2=C1C(=O)C=C(O2)C(O)=O	Inactive	0	1
Ganciclovir	DB01004	NC1=NC(=O)C2=C(N1)N(COC(CO)CO)C=N2	Inactive	0.001233	0.998767
Hydroxyurea	DB01005	NC(=O)NO	Inactive	0	1
Letrozole	DB01006	N#CC1=CC=C(C=C1)C(N1C=NC=N1)C1=CC=C(C=C1)C#N	Inactive	0.458479	0.541521
Busulfan	DB01008	CS(=O)(=O)OCCCCOS(C)(=O)=O	Inactive	0	1
Edrophonium	DB01010	CC[N+](C)(C)C1=CC(O)=CC=C1	Inactive	0.096882	0.903118
Cinacalcet	DB01012	C[C@@H](NCCCC1=CC(=CC=C1)C(F)(F)F)C1=CC=CC2=C1C=CC=C2	Inactive	0.060166	0.939834
Clobetasol	DB01013	[H][C@@]12C[C@H](C)[C@](OC(=O)CC)(C(=O)CCl)[C@@]1(C)C[C@H](O)[C@@]1(F)[C@@]2([H])CCC2=CC(=O)C=C[C@]12C	Inactive	2.1e-05	0.999979
Balsalazide	DB01014	OC(=O)CCNC(=O)C1=CC=C(N\N=C2\C=CC(=O)C(=C\2)C(O)=O)C=C1	Inactive	0.038038	0.961962
Sulfamethoxazole	DB01015	CC1=CC(NS(=O)(=O)C2=CC=C(N)C=C2)=NO1	Inactive	0.017777	0.982223
Glibenclamide	DB01016	COC1=C(C=C(Cl)C=C1)C(=O)NCCC1=CC=C(C=C1)S(=O)(=O)NC(=O)NC1CCCCC1	Inactive	0	1
Minocycline	DB01017	[H][C@@]12CC3=C(C(O)=CC=C3N(C)C)C(O)=C1C(=O)[C@]1(O)C(=O)\C(C(=O)[C@@H](N(C)C)[C@]1([H])C2)=C(/N)O	Inactive	0	1
Bethanechol	DB01019	CC(C[N+](C)(C)C)OC(N)=O	Inactive	0	1
Isosorbide Mononitrate	DB01020	[H][C@]12OC[C@@H](O[N+]([O-])=O)[C@@]1([H])OC[C@@H]2O	Inactive	0	1
Trichlormethiazide	DB01021	NS(=O)(=O)C1=CC2=C(NC(NS2(=O)=O)C(Cl)Cl)C=C1Cl	Inactive	4.4e-05	0.999956
Phytonadione	DB01022	CC(C)CCC[C@@H](C)CCC[C@@H](C)CCC\C(C)=C\CC1=C(C)C(=O)C2=C(C=CC=C2)C1=O	Inactive	0	1
Felodipine	DB01023	CCOC(=O)C1=C(C)NC(C)=C(C1C1=C(Cl)C(Cl)=CC=C1)C(=O)OC	Inactive	0.125814	0.874186
Amlexanox	DB01025	CC(C)C1=CC2=C(OC3=C(C=C(C(O)=O)C(N)=N3)C2=O)C=C1	Inactive	2.8e-05	0.999972
Ketoconazole	DB01026	CC(=O)N1CCN(CC1)C1=CC=C(OC[C@@H]2CO[C@](CN3C=CN=C3)(O2)C2=C(Cl)C=C(Cl)C=C2)C=C1	Inactive	9.4e-05	0.999906
Methoxyflurane	DB01028	COC(F)(F)C(Cl)Cl	Inactive	0	1
Irbesartan	DB01029	CCCCC1=NC2(CCCC2)C(=O)N1CC1=CC=C(C=C1)C1=C(C=CC=C1)C1=NNN=N1	Inactive	0.043345	0.956655
Topotecan	DB01030	CC[C@@]1(O)C(=O)OCC2=C1C=C1N(CC3=CC4=C(C=CC(O)=C4CN(C)C)N=C13)C2=O	Inactive	2.6e-05	0.999974
Ethinamate	DB01031	NC(=O)OC1(CCCCC1)C#C	Inactive	0.122483	0.877517
Probenecid	DB01032	CCCN(CCC)S(=O)(=O)C1=CC=C(C=C1)C(O)=O	Inactive	0.001506	0.998494
Mercaptopurine	DB01033	S=C1N=CNC2=C1NC=N2	Inactive	0.033135	0.966865
Cerulenin	DB01034	CC=CCC=CCCC(=O)[C@H]1O[C@H]1C(N)=O	Inactive	0	1
Procainamide	DB01035	CCN(CC)CCNC(=O)C1=CC=C(N)C=C1	Inactive	0.000568	0.999432
Selegiline	DB01037	C[C@H](CC1=CC=CC=C1)N(C)CC#C	Inactive	0.170117	0.829883
Carphenazine	DB01038	CCC(=O)C1=CC2=C(SC3=C(C=CC=C3)N2CCCN2CCN(CCO)CC2)C=C1	Inactive	7.7e-05	0.999923
Hydroxystilbamidine Isethionate	DB01040	OCCS(O)(=O)=O.OCCS(O)(=O)=O.NC(=N)C1=CC(=O)C(\C=C1)=C/C=C1C=CC(C=C1)=C(N)N	Inactive	0.008836	0.991164
Thalidomide	DB01041	O=C1N(C2CCC(=O)NC2=O)C(=O)C2=C1C=CC=C2	Inactive	0.014576	0.985424
Melphalan	DB01042	NC(CC1=CC=C(C=C1)N(CCCl)CCCl)C(O)=O	Inactive	0.163164	0.836836
Memantine	DB01043	CC12CC3CC(C)(C1)CC(N)(C3)C2	Inactive	0	1
Gatifloxacin	DB01044	COC1=C(N2CCNC(C)C2)C(F)=CC2=C1N(C=C(C(O)=O)C2=O)C1CC1	Inactive	1e-06	0.999999
Rifampin	DB01045	CO[C@H]1\C=C\O[C@@]2(C)OC3=C(C2=O)C2=C(O)C(\C=N\N4CCN(C)CC4)=C(NC(=O)\C(C)=C/C=C/[C@H](C)[C@H](O)[C@@H](C)[C@H](O)[C@H](C)[C@H](OC(C)=O)[C@@H]1C)C(O)=C2C(O)=C3C	Inactive	0	1
Lubiprostone	DB01046	[H][C@@]12CC(=O)[C@@H](CCCCCCC(O)=O)[C@@]1([H])CC[C@@](O)(O2)C(F)(F)CCCC	Inactive	0	1
Fluocinonide	DB01047	[H][C@@]12C[C@@]3([H])[C@]4([H])C[C@]([H])(F)C5=CC(=O)C=C[C@]5(C)[C@@]4(F)[C@@H](O)C[C@]3(C)[C@@]1(OC(C)(C)O2)C(=O)COC(C)=O	Inactive	0	1
Abacavir	DB01048	NC1=NC2=C(N=CN2[C@@H]2C[C@H](CO)C=C2)C(NC2CC2)=N1	Inactive	0.004942	0.995058
Ergoloid mesylate	DB01049	CCC(C)(C)C1N2C(=O)C(NC(=O)C3CC4C(CC5=CNC6=C5C4=CC=C6)N(C)C3)(OC2(O)C2CCCN2C1=O)C(C)C	Inactive	0	1
Novobiocin	DB01051	CO[C@@H]1[C@@H](OC(N)=O)[C@@H](O)[C@H](OC2=C(C)C3=C(C=C2)C(O)=C(NC(=O)C2=CC(CC=C(C)C)=C(O)C=C2)C(=O)O3)OC1(C)C	Inactive	0	1
Penicillin G	DB01053	[H][C@]12SC(C)(C)[C@@H](N1C(=O)[C@H]2NC(=O)CC1=CC=CC=C1)C(O)=O	Inactive	0.036019	0.963981
Nitrendipine	DB01054	CCOC(=O)C1=C(C)NC(C)=C(C1C1=CC(=CC=C1)[N+]([O-])=O)C(=O)OC	Inactive	0.00132	0.99868
Mimosine	DB01055	N[C@@H](CN1C=CC(=O)C(O)=C1)C(O)=O	Inactive	0.000126	0.999874
Echothiophate	DB01057	CCOP(=O)(OCC)SCC[N+](C)(C)C	Inactive	0	1
Praziquantel	DB01058	O=C(C1CCCCC1)N1CC2N(CCC3=C2C=CC=C3)C(=O)C1	Inactive	0.4075	0.5925
Norfloxacin	DB01059	CCN1C=C(C(O)=O)C(=O)C2=C1C=C(N1CCNCC1)C(F)=C2	Inactive	5e-06	0.999995
Amoxicillin	DB01060	[H][C@]12SC(C)(C)[C@@H](N1C(=O)[C@H]2NC(=O)[C@H](N)C1=CC=C(O)C=C1)C(O)=O	Inactive	0.000371	0.999629
Azlocillin	DB01061	[H][C@]12SC(C)(C)[C@@H](N1C(=O)[C@H]2NC(=O)C(NC(=O)N1CCNC1=O)C1=CC=CC=C1)C(O)=O	Inactive	0	1
Oxybutynin	DB01062	CCN(CC)CC#CCOC(=O)C(O)(C1CCCCC1)C1=CC=CC=C1	Inactive	0.000103	0.999897
Acetophenazine	DB01063	CC(=O)C1=CC2=C(SC3=C(C=CC=C3)N2CCCN2CCN(CCO)CC2)C=C1	Inactive	0.000746	0.999254
Cefditoren	DB01066	[H][C@]12SCC(\C=C/C3=C(C)N=CS3)=C(N1C(=O)[C@H]2NC(=O)C(=N/OC)\C1=CSC(N)=N1)C(=O)OCOC(=O)C(C)(C)C	Inactive	0	1
Glipizide	DB01067	CC1=CN=C(C=N1)C(=O)NCCC1=CC=C(C=C1)S(=O)(=O)NC(=O)NC1CCCCC1	Inactive	5e-06	0.999995
Clonazepam	DB01068	[O-][N+](=O)C1=CC2=C(NC(=O)CN=C2C2=C(Cl)C=CC=C2)C=C1	Inactive	0.363814	0.636186
Promethazine	DB01069	CC(CN1C2=C(SC3=C1C=CC=C3)C=CC=C2)N(C)C	Inactive	0.487038	0.512962
Dihydrotachysterol	DB01070	CC(C)C(C)\C=C\C(C)C1CCC2C1(C)CCC\C2=C/C=C1/CC(O)CCC1C	Inactive	3e-06	0.999997
Mequitazine	DB01071	C(C1CN2CCC1CC2)N1C2=C(SC3=C1C=CC=C3)C=CC=C2	Inactive	0.330823	0.669177
Atazanavir	DB01072	COC(=O)N[C@H](C(=O)N[C@@H](CC1=CC=CC=C1)[C@@H](O)CN(CC1=CC=C(C=C1)C1=NC=CC=C1)NC(=O)[C@@H](NC(=O)OC)C(C)(C)C)C(C)(C)C	Inactive	0	1
Fludarabine	DB01073	NC1=NC(F)=NC2=C1N=CN2[C@@H]1O[C@H](COP(O)(O)=O)[C@@H](O)[C@@H]1O	Inactive	0	1
Perhexiline	DB01074	C(C(C1CCCCC1)C1CCCCC1)C1CCCCN1	Inactive	0	1
Diphenhydramine	DB01075	CN(C)CCOC(C1=CC=CC=C1)C1=CC=CC=C1	Inactive	0.029441	0.970559
Atorvastatin	DB01076	CC(C)C1=C(C(=O)NC2=CC=CC=C2)C(=C(N1CC[C@@H](O)C[C@@H](O)CC(O)=O)C1=CC=C(F)C=C1)C1=CC=CC=C1	Inactive	4e-06	0.999996
Etidronic acid	DB01077	CC(O)(P(O)(O)=O)P(O)(O)=O	Inactive	0	1
Deslanoside	DB01078	C[C@H]1O[C@H](C[C@H](O)[C@@H]1O[C@H]1C[C@H](O)[C@H](O[C@H]2C[C@H](O)[C@H](O[C@@H]3O[C@H](CO)[C@@H](O)[C@H](O)[C@H]3O)[C@@H](C)O2)[C@@H](C)O1)O[C@H]1CC[C@@]2(C)[C@H](CC[C@@H]3[C@@H]2C[C@@H](O)[C@]2(C)[C@H](CC[C@]32O)C2=CC(=O)OC2)C1	Inactive	0	1
Vigabatrin	DB01080	NC(CCC(O)=O)C=C	Inactive	0	1
Diphenoxylate	DB01081	CCOC(=O)C1(CCN(CCC(C#N)(C2=CC=CC=C2)C2=CC=CC=C2)CC1)C1=CC=CC=C1	Inactive	7e-06	0.999993
Streptomycin	DB01082	CN[C@H]1[C@H](O)[C@@H](O)[C@H](CO)O[C@H]1O[C@H]1[C@H](O[C@H]2[C@H](O)[C@@H](O)[C@H](NC(N)=N)[C@@H](O)[C@@H]2NC(N)=N)O[C@@H](C)[C@]1(O)C=O	Inactive	0	1
Orlistat	DB01083	CCCCCCCCCCC[C@@H](C[C@@H]1OC(=O)[C@H]1CCCCCC)OC(=O)[C@H](CC(C)C)NC=O	Inactive	0	1
Emedastine	DB01084	CCOCCN1C(=NC2=C1C=CC=C2)N1CCCN(C)CC1	Inactive	0.000333	0.999667
Pilocarpine	DB01085	CC[C@H]1[C@@H](CC2=CN=CN2C)COC1=O	Inactive	1e-06	0.999999
Benzocaine	DB01086	CCOC(=O)C1=CC=C(N)C=C1	Inactive	0.302658	0.697342
Iloprost	DB01088	CC#CCC(C)C(O)\C=C\C1C(O)CC2C\C(CC12)=C\CCCC(=O)OCC(=O)C1=CC=CC=C1	Inactive	2e-06	0.999998
Deserpidine	DB01089	[H][C@]12C[C@@H](OC(=O)C3=CC(OC)=C(OC)C(OC)=C3)[C@H](OC)[C@@H](C(=O)OC)[C@@]1([H])C[C@@]1([H])N(CCC3=C1NC1=C3C=CC=C1)C2	Inactive	0	1
Pentolinium	DB01090	C[N+]1(CCCCC[N+]2(C)CCCC2)CCCC1	Inactive	0	1
Butenafine	DB01091	CN(CC1=CC=C(C=C1)C(C)(C)C)CC1=CC=CC2=C1C=CC=C2	Inactive	0.033553	0.966447
Ouabain	DB01092	[H][C@@]12CC[C@]3(O)C[C@H](C[C@@H](O)[C@]3(CO)[C@@]1([H])[C@H](O)C[C@]1(C)[C@H](CC[C@]21O)C1=CC(=O)OC1)O[C@@H]1O[C@@H](C)[C@H](O)[C@@H](O)[C@H]1O	Inactive	0	1
Dimethyl sulfoxide	DB01093	CS(C)=O	Inactive	0	1
Fluvastatin	DB01095	CC(C)N1C(\C=C\[C@H](O)C[C@H](O)CC(O)=O)=C(C2=C1C=CC=C2)C1=CC=C(F)C=C1	Inactive	0.013578	0.986422
Rosuvastatin	DB01098	CC(C)C1=NC(=NC(C2=CC=C(F)C=C2)=C1\C=C\[C@H](O)C[C@@H](O)CC(O)=O)N(C)S(C)(=O)=O	Inactive	4e-06	0.999996
Flucytosine	DB01099	NC1=C(F)C=NC(=O)N1	Inactive	7.9e-05	0.999921
Pimozide	DB01100	FC1=CC=C(C=C1)C(CCCN1CCC(CC1)N1C(=O)NC2=C1C=CC=C2)C1=CC=C(F)C=C1	Inactive	1e-05	0.99999
Capecitabine	DB01101	CCCCCOC(=O)NC1=NC(=O)N(C=C1F)[C@@H]1O[C@H](C)[C@@H](O)[C@H]1O	Inactive	0	1
Quinacrine	DB01103	CCN(CC)CCCC(C)NC1=C2C=C(OC)C=CC2=NC2=C1C=CC(Cl)=C2	Inactive	0.000504	0.999496
Sibutramine	DB01105	CC(C)CC(N(C)C)C1(CCC1)C1=CC=C(Cl)C=C1	Inactive	0.066641	0.933359
Levocabastine	DB01106	C[C@@H]1CN(CC[C@]1(C(O)=O)C1=CC=CC=C1)C1CCC(CC1)(C#N)C1=CC=C(F)C=C1	Inactive	0.000431	0.999569
Methyprylon	DB01107	CCC1(CC)C(=O)NCC(C)C1=O	Inactive	0	1
Trilostane	DB01108	[H][C@]12O[C@]11CC[C@@]3([H])[C@]4([H])CC[C@H](O)[C@@]4(C)CC[C@]3([H])[C@@]1(C)CC(C#N)=C2O	Inactive	0.003925	0.996075
Heparin	DB01109	CC(=O)NC1C(O)OC(COS(O)(=O)=O)C(OC2OC(C(OC3OC(CO)C(OC4OC(C(O)C(O)C4OS(O)(=O)=O)C(O)=O)C(OS(O)(=O)=O)C3NS(O)(=O)=O)C(O)C2OS(O)(=O)=O)C(O)=O)C1O	Inactive	0	1
Colistimethate	DB01111	CCC(C)CCCCC(=O)NC(CCNCS([O-])(=O)=O)C(=O)NC(C(C)O)C(=O)NC(CCNCS([O-])(=O)=O)C(=O)NC1CCNC(=O)C(NC(=O)C(CCNCS([O-])(=O)=O)NC(=O)C(CCNCS([O-])(=O)=O)NC(=O)C(CC(C)C)NC(=O)C(CC(C)C)NC(=O)C(CCNCS([O-])(=O)=O)NC1=O)C(C)O	Inactive	0	1
Cefuroxime	DB01112	[H][C@]12SCC(COC(N)=O)=C(N1C(=O)[C@H]2NC(=O)C(=N\OC)\C1=CC=CO1)C(O)=O	Inactive	0	1
Nifedipine	DB01115	COC(=O)C1=C(C)NC(C)=C(C1C1=C(C=CC=C1)[N+]([O-])=O)C(=O)OC	Inactive	0.005602	0.994398
Atovaquone	DB01117	OC1=C([C@H]2CC[C@@H](CC2)C2=CC=C(Cl)C=C2)C(=O)C2=C(C=CC=C2)C1=O	Inactive	0.024147	0.975853
Amiodarone	DB01118	CCCCC1=C(C(=O)C2=CC(I)=C(OCCN(CC)CC)C(I)=C2)C2=C(O1)C=CC=C2	Inactive	0	1
Diazoxide	DB01119	CC1=NS(=O)(=O)C2=C(N1)C=CC(Cl)=C2	Inactive	0.00197	0.99803
Gliclazide	DB01120	CC1=CC=C(C=C1)S(=O)(=O)NC(=O)NN1CC2CCCC2C1	Inactive	0.013984	0.986016
Phenacemide	DB01121	NC(=O)NC(=O)CC1=CC=CC=C1	Inactive	0.055107	0.944893
Ambenonium	DB01122	CC[N+](CC)(CCNC(=O)C(=O)NCC[N+](CC)(CC)CC1=C(Cl)C=CC=C1)CC1=C(Cl)C=CC=C1	Inactive	0	1
Proflavine	DB01123	NC1=CC2=NC3=C(C=CC(N)=C3)C=C2C=C1	Inactive	0.042877	0.957123
Tolbutamide	DB01124	CCCCNC(=O)NS(=O)(=O)C1=CC=C(C)C=C1	Inactive	0.016162	0.983838
Dutasteride	DB01126	[H][C@@]12CC[C@H](C(=O)NC3=C(C=CC(=C3)C(F)(F)F)C(F)(F)F)[C@@]1(C)CCC1[C@@]2([H])CC[C@@]2([H])NC(=O)C=C[C@]12C	Inactive	0.017579	0.982421
Bicalutamide	DB01128	CC(O)(CS(=O)(=O)C1=CC=C(F)C=C1)C(=O)NC1=CC(=C(C=C1)C#N)C(F)(F)F	Inactive	3.6e-05	0.999964
Rabeprazole	DB01129	COCCCOC1=C(C)C(CS(=O)C2=NC3=C(N2)C=CC=C3)=NC=C1	Inactive	0	1
Prednicarbate	DB01130	CCOC(=O)OC1(CCC2C3CCC4=CC(=O)C=CC4(C)C3C(O)CC12C)C(=O)COC(=O)CC	Inactive	0	1
Pioglitazone	DB01132	CCC1=CN=C(CCOC2=CC=C(CC3SC(=O)NC3=O)C=C2)C=C1	Inactive	0.015168	0.984832
Tiludronate	DB01133	OP(O)(=O)C(SC1=CC=C(Cl)C=C1)P(O)(O)=O	Inactive	0.001399	0.998601
Desoxycorticosterone Pivalate	DB01134	CC(C)(C)C(=O)OCC(=O)C1CCC2C3CCC4=CC(=O)CCC4(C)C3CCC12C	Inactive	0	1
Doxacurium chloride	DB01135	COC1=CC(CC2C3=C(CC[N+]2(C)CCCOC(=O)CCC(=O)OCCC[N+]2(C)CCC4=C(C2CC2=CC(OC)=C(OC)C(OC)=C2)C(OC)=C(OC)C(OC)=C4)C=C(OC)C(OC)=C3OC)=CC(OC)=C1OC	Inactive	0	1
Carvedilol	DB01136	COC1=C(OCCNCC(O)COC2=CC=CC3=C2C2=C(N3)C=CC=C2)C=CC=C1	Inactive	0.005436	0.994564
Levofloxacin	DB01137	C[C@H]1COC2=C(N3CCN(C)CC3)C(F)=CC3=C2N1C=C(C(O)=O)C3=O	Inactive	0	1
Sulfinpyrazone	DB01138	O=C1C(CCS(=O)C2=CC=CC=C2)C(=O)N(N1C1=CC=CC=C1)C1=CC=CC=C1	Inactive	0	1
Cephapirin	DB01139	[H][C@]12SCC(COC(C)=O)=C(N1C(=O)[C@H]2NC(=O)CSC1=CC=NC=C1)C(O)=O	Inactive	0	1
Cefadroxil	DB01140	CC1=C(N2C(SC1)C(NC(=O)C(N)C1=CC=C(O)C=C1)C2=O)C(O)=O	Inactive	0.00028	0.99972
Micafungin	DB01141	CCCCCOC1=CC=C(C=C1)C1=CC(=NO1)C1=CC=C(C=C1)C(=O)N[C@H]1C[C@@H](O)[C@@H](O)NC(=O)[C@@H]2[C@@H](O)[C@@H](C)CN2C(=O)[C@@H](NC(=O)[C@@H](NC(=O)[C@@H]2C[C@@H](O)CN2C(=O)[C@@H](NC1=O)[C@@H](C)O)[C@H](O)[C@@H](O)C1=CC=C(O)C(OS(O)(=O)=O)=C1)[C@H](O)CC(N)=O	Inactive	0	1
Doxepin	DB01142	CN(C)CC\C=C1/C2=C(COC3=C1C=CC=C3)C=CC=C2	Inactive	0.473486	0.526514
Amifostine	DB01143	NCCCNCCSP(O)(O)=O	Inactive	0	1
Dichlorphenamide	DB01144	NS(=O)(=O)C1=CC(Cl)=C(Cl)C(=C1)S(N)(=O)=O	Inactive	9.8e-05	0.999902
Sulfoxone	DB01145	OS(=O)CNC1=CC=C(C=C1)S(=O)(=O)C1=CC=C(NCS(O)=O)C=C1	Inactive	0	1
Diphenylpyraline	DB01146	CN1CCC(CC1)OC(C1=CC=CC=C1)C1=CC=CC=C1	Inactive	0.301465	0.698535
Cloxacillin	DB01147	[H][C@]12SC(C)(C)[C@@H](N1C(=O)[C@H]2NC(=O)C1=C(C)ON=C1C1=C(Cl)C=CC=C1)C(O)=O	Inactive	0.059798	0.940202
Flavoxate	DB01148	CC1=C(OC2=C(C=CC=C2C(=O)OCCN2CCCCC2)C1=O)C1=CC=CC=C1	Inactive	2e-06	0.999998
Nefazodone	DB01149	CCC1=NN(CCCN2CCN(CC2)C2=CC(Cl)=CC=C2)C(=O)N1CCOC1=CC=CC=C1	Inactive	4.9e-05	0.999951
Cefprozil	DB01150	[H][C@]12SCC(\C=C\C)=C(N1C(=O)[C@H]2NC(=O)[C@H](N)C1=CC=C(O)C=C1)C(O)=O	Inactive	0.00044	0.99956
Candicidin	DB01152	CC(CC(C)C1OC(=O)CC(=O)CCCC(=O)CC(O)CC(O)CC(O)CC2(O)CC(O)C(C(CC(OC3O[C@H](C)[C@@H](O)[C@H](N)[C@@H]3O)\C=C/C=C\C=C/C=C\C=C/C=C\C=C/C1C)O2)C(O)=O)C(O)CC(=O)C1=CC=C(N)C=C1	Inactive	0	1
Thiamylal	DB01154	CCCC(C)C1(CC=C)C(=O)NC(=S)NC1=O	Inactive	3e-06	0.999997
Gemifloxacin	DB01155	CO\N=C1\CN(CC1CN)C1=NC2=C(C=C1F)C(=O)C(=CN2C1CC1)C(O)=O	Inactive	0	1
Trimetrexate	DB01157	COC1=CC(NCC2=C(C)C3=C(C=C2)N=C(N)N=C3N)=CC(OC)=C1OC	Inactive	0.268572	0.731428
Bretylium	DB01158	CC[N+](C)(C)CC1=C(Br)C=CC=C1	Inactive	0.11798	0.88202
Halothane	DB01159	FC(F)(F)C(Cl)Br	Inactive	0	1
Dinoprost Tromethamine	DB01160	NC(CO)(CO)CO.CCCCC[C@H](O)\C=C\[C@H]1[C@H](O)C[C@H](O)[C@@H]1C\C=C/CCCC(O)=O	Inactive	0	1
Chloroprocaine	DB01161	CCN(CC)CCOC(=O)C1=C(Cl)C=C(N)C=C1	Inactive	0.000207	0.999793
Terazosin	DB01162	COC1=CC2=C(C=C1OC)C(N)=NC(=N2)N1CCN(CC1)C(=O)C1CCCO1	Inactive	5.3e-05	0.999947
Amdinocillin	DB01163	[H][C@]12SC(C)(C)[C@@H](N1C(=O)[C@H]2\N=C\N1CCCCCC1)C(O)=O	Inactive	0	1
Calcium Chloride	DB01164	[Cl-].[Cl-].[Ca++]	Inactive	0	1
Ofloxacin	DB01165	CC1COC2=C(N3CCN(C)CC3)C(F)=CC3=C2N1C=C(C(O)=O)C3=O	Inactive	0	1
Cilostazol	DB01166	O=C1CCC2=C(N1)C=CC(OCCCCC1=NN=NN1C1CCCCC1)=C2	Inactive	0.090635	0.909365
Itraconazole	DB01167	CCC(C)N1N=CN(C1=O)C1=CC=C(C=C1)N1CCN(CC1)C1=CC=C(OC[C@H]2CO[C@@](CN3C=NC=N3)(O2)C2=C(Cl)C=C(Cl)C=C2)C=C1	Inactive	0	1
Arsenic trioxide	DB01169	O1[As]2O[As]1O2	Inactive	0	1
Guanethidine	DB01170	NC(N)=NCCN1CCCCCCC1	Inactive	0	1
Moclobemide	DB01171	ClC1=CC=C(C=C1)C(=O)NCCN1CCOCC1	Inactive	0.014303	0.985697
Kanamycin	DB01172	NC[C@H]1O[C@H](O[C@@H]2[C@@H](N)C[C@@H](N)[C@H](O[C@H]3O[C@H](CO)[C@@H](O)[C@H](N)[C@H]3O)[C@H]2O)[C@H](O)[C@@H](O)[C@@H]1O	Inactive	0	1
Orphenadrine	DB01173	CN(C)CCOC(C1=CC=CC=C1)C1=C(C)C=CC=C1	Inactive	0.055647	0.944353
Phenobarbital	DB01174	CCC1(C(=O)NC(=O)NC1=O)C1=CC=CC=C1	Inactive	0.035794	0.964206
Escitalopram	DB01175	CN(C)CCC[C@]1(OCC2=C1C=CC(=C2)C#N)C1=CC=C(F)C=C1	Inactive	0.003051	0.996949
Cyclizine	DB01176	CN1CCN(CC1)C(C1=CC=CC=C1)C1=CC=CC=C1	Inactive	0.004331	0.995669
Idarubicin	DB01177	C[C@@H]1O[C@H](C[C@H](N)[C@@H]1O)O[C@H]1C[C@@](O)(CC2=C1C(O)=C1C(=O)C3=C(C=CC=C3)C(=O)C1=C2O)C(C)=O	Inactive	0	1
Chlormezanone	DB01178	CN1C(C2=CC=C(Cl)C=C2)S(=O)(=O)CCC1=O	Inactive	0.005256	0.994744
Podofilox	DB01179	[H][C@]12COC(=O)[C@]1([H])[C@H](C1=CC(OC)=C(OC)C(OC)=C1)C1=C(C=C3OCOC3=C1)[C@@H]2O	Inactive	0.02258	0.97742
Rescinnamine	DB01180	[H][C@]12C[C@@H](OC(=O)C=CC3=CC(OC)=C(OC)C(OC)=C3)[C@H](OC)[C@@H](C(=O)OC)[C@@]1([H])C[C@@]1([H])N(CCC3=C1NC1=C3C=CC(OC)=C1)C2	Inactive	0	1
Ifosfamide	DB01181	ClCCNP1(=O)OCCCN1CCCl	Inactive	0	1
Propafenone	DB01182	CCCNCC(O)COC1=C(C=CC=C1)C(=O)CCC1=CC=CC=C1	Inactive	0.093814	0.906186
Naloxone	DB01183	[H][C@@]12OC3=C(O)C=CC4=C3[C@@]11CCN(CC=C)[C@]([H])(C4)[C@]1(O)CCC2=O	Inactive	0.063439	0.936561
Domperidone	DB01184	ClC1=CC2=C(C=C1)N(C1CCN(CCCN3C(=O)NC4=C3C=CC=C4)CC1)C(=O)N2	Inactive	2.4e-05	0.999976
Fluoxymesterone	DB01185	[H][C@@]12CC[C@](C)(O)[C@@]1(C)C[C@H](O)[C@@]1(F)[C@@]2([H])CCC2=CC(=O)CC[C@]12C	Inactive	6.4e-05	0.999936
Iophendylate	DB01187	CCOC(=O)CCCCCCCCC(C)C1=C(I)C=CC=C1	Inactive	0.000254	0.999746
Desflurane	DB01189	FC(F)OC(F)C(F)(F)F	Inactive	0	1
Clindamycin	DB01190	CCC[C@@H]1C[C@H](N(C)C1)C(=O)NC(C(C)Cl)[C@H]1O[C@H](SC)[C@H](O)[C@@H](O)[C@H]1O	Inactive	0	1
Oxymorphone	DB01192	[H][C@@]12OC3=C(O)C=CC4=C3[C@@]11CCN(C)[C@]([H])(C4)[C@]1(O)CCC2=O	Inactive	0.010304	0.989696
Acebutolol	DB01193	CCCC(=O)NC1=CC(C(C)=O)=C(OCC(O)CNC(C)C)C=C1	Inactive	0.002513	0.997487
Brinzolamide	DB01194	CCN[C@H]1CN(CCCOC)S(=O)(=O)C2=C1C=C(S2)S(N)(=O)=O	Inactive	0	1
Flecainide	DB01195	FC(F)(F)COC1=CC(C(=O)NCC2CCCCN2)=C(OCC(F)(F)F)C=C1	Inactive	0.027561	0.972439
Estramustine	DB01196	CC12CCC3C(CCC4=C3C=CC(OC(=O)N(CCCl)CCCl)=C4)C1CCC2O	Inactive	0.179623	0.820377
Captopril	DB01197	C[C@H](CS)C(=O)N1CCC[C@H]1C(O)=O	Inactive	0	1
Zopiclone	DB01198	CN1CCN(CC1)C(=O)OC1N(C(=O)C2=NC=CN=C12)C1=NC=C(Cl)C=C1	Inactive	2.7e-05	0.999973
Tubocurarine	DB01199	[H][C@]12CC3=CC=C(OC4=C(O)C(OC)=CC5=C4[C@@]([H])(CC4=CC(OC6=CC1=C(CCN2C)C=C6OC)=C(O)C=C4)[N+](C)(C)CC5)C=C3	Inactive	1e-06	0.999999
Bromocriptine	DB01200	[H][C@@]12CCCN1C(=O)[C@H](CC(C)C)N1C(=O)[C@](NC(=O)[C@H]3CN(C)[C@]4([H])CC5=C(Br)NC6=C5C(=CC=C6)C4=C3)(O[C@@]21O)C(C)C	Inactive	0	1
Rifapentine	DB01201	CO[C@H]1\C=C\O[C@@]2(C)OC3=C(C2=O)C2=C(C(O)=C3C)C(O)=C(NC(=O)\C(C)=C/C=C/[C@H](C)[C@H](O)[C@@H](C)[C@@H](O)[C@@H](C)[C@H](OC(C)=O)[C@@H]1C)C(\C=N\N1CCN(CC1)C1CCCC1)=C2O	Inactive	0	1
Levetiracetam	DB01202	CC[C@@H](N1CCCC1=O)C(N)=O	Inactive	0	1
Mitoxantrone	DB01204	OCCNCCNC1=CC=C(NCCNCCO)C2=C1C(=O)C1=C(C2=O)C(O)=CC=C1O	Inactive	0	1
Lomustine	DB01206	ClCCN(N=O)C(=O)NC1CCCCC1	Inactive	0	1
Ridogrel	DB01207	OC(=O)CCCCO\N=C(\C1=CC=CN=C1)C1=CC(=CC=C1)C(F)(F)F	Inactive	0.279309	0.720691
Sparfloxacin	DB01208	C[C@H]1CN(C[C@@H](C)N1)C1=C(F)C2=C(C(=O)C(=CN2C2CC2)C(O)=O)C(N)=C1F	Inactive	0	1
Clarithromycin	DB01211	CC[C@H]1OC(=O)[C@H](C)[C@@H](O[C@@H]2C[C@](C)(OC)[C@H](O)[C@@H](C)O2)[C@H](C)[C@@H](O[C@@H]2O[C@H](C)C[C@@H]([C@H]2O)N(C)C)[C@@](C)(C[C@@H](C)C(=O)[C@H](C)[C@@H](O)[C@]1(C)O)OC	Inactive	0	1
Ceftriaxone	DB01212	[H][C@]12SCC(CSC3=NC(=O)C(=O)NN3C)=C(N1C(=O)[C@H]2NC(=O)C(=N/OC)\C1=CSC(N)=N1)C(O)=O	Inactive	0	1
Fomepizole	DB01213	CC1=CNN=C1	Inactive	0	1
Finasteride	DB01216	[H][C@@]12CC[C@H](C(=O)NC(C)(C)C)[C@@]1(C)CC[C@@]1([H])[C@@]2([H])CC[C@@]2([H])NC(=O)C=C[C@]12C	Inactive	0.00011	0.99989
Anastrozole	DB01217	CC(C)(C#N)C1=CC(=CC(CN2C=NC=N2)=C1)C(C)(C)C#N	Inactive	0.269399	0.730601
Halofantrine	DB01218	CCCCN(CCCC)CCC(O)C1=CC2=C(C=C(Cl)C=C2Cl)C2=C1C=CC(=C2)C(F)(F)F	Inactive	0	1
Dantrolene	DB01219	[O-][N+](=O)C1=CC=C(C=C1)C1=CC=C(O1)C=NN1CC(=O)NC1=O	Inactive	0.010696	0.989304
Rifaximin	DB01220	CO[C@H]1\C=C\O[C@@]2(C)OC3=C(C2=O)C2=C(C(O)=C3C)C(O)=C(NC(=O)\C(C)=C/C=C/[C@H](C)[C@H](O)[C@@H](C)[C@@H](O)[C@@H](C)[C@H](OC(C)=O)[C@@H]1C)C1=C2N=C2C=C(C)C=CN12	Inactive	0	1
Ketamine	DB01221	CNC1(CCCCC1=O)C1=C(Cl)C=CC=C1	Inactive	0.233884	0.766116
Budesonide	DB01222	[H][C@@]12C[C@@]3([H])[C@]4([H])CCC5=CC(=O)C=C[C@]5(C)[C@@]4([H])[C@@H](O)C[C@]3(C)[C@@]1(O[C@@H](CCC)O2)C(=O)CO	Inactive	1e-06	0.999999
Aminophylline	DB01223	NCCN.CN1C2=C(NC=N2)C(=O)N(C)C1=O.CN1C2=C(NC=N2)C(=O)N(C)C1=O	Inactive	1e-06	0.999999
Quetiapine	DB01224	OCCOCCN1CCN(CC1)C1=NC2=C(SC3=C1C=CC=C3)C=CC=C2	Inactive	0.000503	0.999497
Enoxaparin	DB01225	CC(=O)NC1C(O)OC(COS(O)(=O)=O)C(OC2OC(C(OC3OC(CO)C(OC4OC(C(O)C(O)C4OS(O)(=O)=O)C(O)=O)C(OS(O)(=O)=O)C3NS(O)(=O)=O)C(O)C2OS(O)(=O)=O)C(O)=O)C1O	Inactive	0	1
Mivacurium	DB01226	COC1=CC2=C(C=C1OC)[C@@H](CC1=CC(OC)=C(OC)C(OC)=C1)[N+](C)(CCCOC(=O)CC\C=C\CCC(=O)OCCC[N+]1(C)CCC3=C(C=C(OC)C(OC)=C3)[C@H]1CC1=CC(OC)=C(OC)C(OC)=C1)CC2	Inactive	0	1
Levomethadyl Acetate	DB01227	CC[C@H](OC(C)=O)C(C[C@H](C)N(C)C)(C1=CC=CC=C1)C1=CC=CC=C1	Inactive	0.000815	0.999185
Paclitaxel	DB01229	[H][C@]12[C@H](OC(=O)C3=CC=CC=C3)[C@]3(O)C[C@H](OC(=O)[C@H](O)[C@@H](NC(=O)C4=CC=CC=C4)C4=CC=CC=C4)C(C)=C([C@@H](OC(C)=O)C(=O)[C@]1(C)[C@@H](O)C[C@H]1OC[C@@]21OC(C)=O)C3(C)C	Inactive	0	1
Diphenidol	DB01231	OC(CCCN1CCCCC1)(C1=CC=CC=C1)C1=CC=CC=C1	Inactive	0.108363	0.891637
Saquinavir	DB01232	CC(C)(C)NC(=O)[C@@H]1CC2CCCCC2CN1C[C@@H](O)[C@H](CC1=CC=CC=C1)NC(=O)[C@H](CC(N)=O)NC(=O)C1=NC2=C(C=CC=C2)C=C1	Inactive	0	1
Metoclopramide	DB01233	CCN(CC)CCNC(=O)C1=C(OC)C=C(N)C(Cl)=C1	Inactive	0.000832	0.999168
Dexamethasone	DB01234	[H][C@@]12C[C@@H](C)[C@](O)(C(=O)CO)[C@@]1(C)C[C@H](O)[C@@]1(F)[C@@]2([H])CCC2=CC(=O)C=C[C@]12C	Inactive	0.006013	0.993987
Levodopa	DB01235	N[C@@H](CC1=CC(O)=C(O)C=C1)C(O)=O	Inactive	0.099089	0.900911
Sevoflurane	DB01236	FCOC(C(F)(F)F)C(F)(F)F	Inactive	0	1
Bromodiphenhydramine	DB01237	CN(C)CCOC(C1=CC=CC=C1)C1=CC=C(Br)C=C1	Inactive	0.059965	0.940035
Aripiprazole	DB01238	ClC1=CC=CC(N2CCN(CCCCOC3=CC4=C(CCC(=O)N4)C=C3)CC2)=C1Cl	Inactive	0.018561	0.981439
Chlorprothixene	DB01239	CN(C)CCC=C1C2=C(SC3=C1C=C(Cl)C=C3)C=CC=C2	Inactive	0.314362	0.685638
Epoprostenol	DB01240	[H][C@]12C[C@@H](O)[C@H](\C=C\[C@@H](O)CCCCC)[C@@]1([H])CC(O2)=CCCCC(O)=O	Inactive	0	1
Clomipramine	DB01242	CN(C)CCCN1C2=C(CCC3=C1C=C(Cl)C=C3)C=CC=C2	Inactive	0.2204	0.7796
Bepridil	DB01244	CC(C)COCC(CN(CC1=CC=CC=C1)C1=CC=CC=C1)N1CCCC1	Inactive	2e-06	0.999998
Decamethonium	DB01245	C[N+](C)(C)CCCCCCCCCC[N+](C)(C)C	Inactive	0	1
Trimeprazine	DB01246	CC(CN(C)C)CN1C2=C(SC3=C1C=CC=C3)C=CC=C2	Inactive	0.379316	0.620684
Docetaxel	DB01248	[H][C@@]12C[C@H](O)[C@@]3(C)C(=O)[C@H](O)C4=C(C)[C@H](C[C@@](O)([C@@H](OC(=O)C5=CC=CC=C5)[C@]3([H])[C@@]1(CO2)OC(C)=O)C4(C)C)OC(=O)[C@H](O)[C@@H](NC(=O)OC(C)(C)C)C1=CC=CC=C1	Inactive	0	1
Iodixanol	DB01249	CC(=O)N(CC(O)CN(C(C)=O)C1=C(I)C(C(=O)NCC(O)CO)=C(I)C(C(=O)NCC(O)CO)=C1I)C1=C(I)C(C(=O)NCC(O)CO)=C(I)C(C(=O)NCC(O)CO)=C1I	Inactive	0	1
Gliquidone	DB01251	COC1=CC2=C(C=C1)C(C)(C)C(=O)N(CCC1=CC=C(C=C1)S(=O)(=O)NC(=O)NC1CCCCC1)C2=O	Inactive	0	1
Ergonovine	DB01253	[H][C@@]12CC3=CNC4=C3C(=CC=C4)C1=C[C@H](CN2C)C(=O)N[C@@H](C)CO	Inactive	0.39894	0.60106
Dasatinib	DB01254	CC1=NC(NC2=NC=C(S2)C(=O)NC2=C(C)C=CC=C2Cl)=CC(=N1)N1CCN(CCO)CC1	Inactive	0.000116	0.999884
Lisdexamfetamine	DB01255	C[C@@H](CC1=CC=CC=C1)NC(=O)[C@@H](N)CCCCN	Inactive	0.039627	0.960373
Retapamulin	DB01256	C[C@@H]1CC[C@@]23CCC(=O)[C@H]2[C@]1(C)[C@@H](C[C@@](C)(C=C)[C@@H](O)[C@@H]3C)OC(=O)CSC1C[C@@H]2CC[C@H](C1)N2C	Inactive	0	1
Aliskiren	DB01258	COCCCOC1=C(OC)C=CC(C[C@@H](C[C@H](N)[C@@H](O)C[C@@H](C(C)C)C(=O)NCC(C)(C)C(N)=O)C(C)C)=C1	Inactive	0	1
Lapatinib	DB01259	CS(=O)(=O)CCNCC1=CC=C(O1)C1=CC2=C(C=C1)N=CN=C2NC1=CC(Cl)=C(OCC2=CC(F)=CC=C2)C=C1	Inactive	0	1
Desonide	DB01260	[H][C@@]12C[C@@]3([H])[C@]4([H])CCC5=CC(=O)C=C[C@]5(C)[C@@]4([H])[C@@H](O)C[C@]3(C)[C@@]1(OC(C)(C)O2)C(=O)CO	Inactive	1e-06	0.999999
Sitagliptin	DB01261	N[C@@H](CC(=O)N1CCN2C(C1)=NN=C2C(F)(F)F)CC1=C(F)C=C(F)C(F)=C1	Inactive	0.373327	0.626673
Decitabine	DB01262	NC1=NC(=O)N(C=N1)[C@H]1C[C@H](O)[C@@H](CO)O1	Inactive	0	1
Posaconazole	DB01263	CC[C@@H]([C@H](C)O)N1N=CN(C1=O)C1=CC=C(C=C1)N1CCN(CC1)C1=CC=C(OCC2CO[C@](CN3C=NC=N3)(C2)C2=C(F)C=C(F)C=C2)C=C1	Inactive	0	1
Darunavir	DB01264	[H][C@]12OCC[C@@]1([H])[C@H](CO2)OC(=O)N[C@@H](CC1=CC=CC=C1)[C@H](O)CN(CC(C)C)S(=O)(=O)C1=CC=C(N)C=C1	Inactive	0	1
Telbivudine	DB01265	CC1=CN([C@@H]2C[C@@H](O)[C@H](CO)O2)C(=O)NC1=O	Inactive	0.001389	0.998611
Paliperidone	DB01267	CC1=C(CCN2CCC(CC2)C2=NOC3=C2C=CC(F)=C3)C(=O)N2CCCC(O)C2=N1	Inactive	0.000561	0.999439
Sunitinib	DB01268	CCN(CC)CCNC(=O)C1=C(C)NC(\C=C2/C(=O)NC3=C2C=C(F)C=C3)=C1C	Inactive	0.000533	0.999467
Varenicline	DB01273	[H][C@]12C[C@]([H])(CNC1)C1=C2C=C2N=CC=NC2=C1	Inactive	0.352864	0.647136
Arformoterol	DB01274	COC1=CC=C(C[C@@H](C)NC[C@H](O)C2=CC(NC=O)=C(O)C=C2)C=C1	Inactive	0.370191	0.629809
Hydralazine	DB01275	NNC1=C2C=CC=CC2=CN=N1	Inactive	0.173375	0.826625
Nelarabine	DB01280	COC1=NC(N)=NC2=C1N=CN2[C@@H]1O[C@H](CO)[C@@H](O)[C@@H]1O	Inactive	0.005887	0.994113
Carbetocin	DB01282	[H][C@]1(NC(=O)[C@H](CC2=CC=C(O)C=C2)N(C)C(=O)CCCSC[C@H](NC(=O)[C@H](CC(N)=O)NC(=O)[C@H](CCC(N)=O)NC1=O)C(=O)N1CCC[C@H]1C(=O)N[C@@H](CC(C)C)C(=O)NCC(N)=O)[C@@H](C)CC	Inactive	0	1
Dihydroergotoxine	DB01287	CS(O)(=O)=O.[H][C@@]12CCCN1C(=O)[C@H](CC1=CC=CC=C1)N1C(=O)[C@](C)(NC(=O)[C@@H]3CC4C5=CC=CC6=C5C(C[C@@]4([H])N(C)C3)=CN6)O[C@@]21O	Inactive	0	1
Glisoxepide	DB01289	CC1=CC(=NO1)C(=O)NCCC1=CC=C(C=C1)S(=O)(=O)NC(=O)NN1CCCCCC1	Inactive	3e-06	0.999997
Pirbuterol	DB01291	CC(C)(C)NCC(O)C1=NC(CO)=C(O)C=C1	Inactive	0.152712	0.847288
Bismuth Subsalicylate	DB01294	O[Bi]1OC(=O)C2=C(O1)C=CC=C2	Inactive	0.388566	0.611434
Bevantolol	DB01295	COC1=C(OC)C=C(CCNCC(O)COC2=CC(C)=CC=C2)C=C1	Inactive	0.133425	0.866575
Glucosamine	DB01296	N[C@H]1C(O)O[C@H](CO)[C@@H](O)[C@@H]1O	Inactive	0	1
Practolol	DB01297	CC(C)NC[C@H](O)COC1=CC=C(NC(C)=O)C=C1	Inactive	0.036904	0.963096
Sulfacytine	DB01298	CCN1C=CC(NS(=O)(=O)C2=CC=C(N)C=C2)=NC1=O	Inactive	0.00065	0.99935
Sulfadoxine	DB01299	COC1=C(OC)C(NS(=O)(=O)C2=CC=C(N)C=C2)=NC=N1	Inactive	0.003195	0.996805
Rolitetracycline	DB01301	[H][C@@]12C[C@@]3([H])C(C(=O)C4=C(C=CC=C4O)[C@@]3(C)O)=C(O)[C@]1(O)C(=O)C(C(=O)NCN1CCCC1)=C(O)[C@H]2N(C)C	Inactive	0	1
Oxtriphylline	DB01303	C[N+](C)(C)CCO.CN1C2=C([N-]C=N2)C(=O)N(C)C1=O	Inactive	1e-06	0.999999
Fosamprenavir	DB01319	CC(C)CN(C[C@@H](OP(O)(O)=O)[C@H](CC1=CC=CC=C1)NC(=O)O[C@H]1CCOC1)S(=O)(=O)C1=CC=C(N)C=C1	Inactive	0	1
Fosphenytoin	DB01320	OP(O)(=O)OCN1C(=O)NC(C1=O)(C1=CC=CC=C1)C1=CC=CC=C1	Inactive	0.000209	0.999791
Josamycin	DB01321	CO[C@H]1[C@@H](CC(=O)O[C@H](C)C\C=C\C=C\[C@H](O)[C@H](C)C[C@H](CC=O)[C@@H]1O[C@@H]1O[C@H](C)[C@@H](O[C@H]2C[C@@](C)(O)[C@@H](OC(=O)CC(C)C)[C@H](C)O2)[C@@H]([C@H]1O)N(C)C)OC(C)=O	Inactive	0	1
Polythiazide	DB01324	CN1C(CSCC(F)(F)F)NC2=C(C=C(C(Cl)=C2)S(N)(=O)=O)S1(=O)=O	Inactive	9e-06	0.999991
Quinethazone	DB01325	CCC1NC(=O)C2=C(N1)C=C(Cl)C(=C2)S(N)(=O)=O	Inactive	0.000689	0.999311
Cefamandole	DB01326	[H][C@]12SCC(CSC3=NN=NN3C)=C(N1C(=O)[C@H]2NC(=O)[C@H](O)C1=CC=CC=C1)C(O)=O	Inactive	1e-06	0.999999
Cefazolin	DB01327	CC1=NN=C(SCC2=C(N3C(SC2)[C@H](NC(=O)CN2C=NN=N2)C3=O)C(O)=O)S1	Inactive	0	1
Cefonicid	DB01328	[H][C@]12SCC(CSC3=NN=NN3CS(O)(=O)=O)=C(N1C(=O)[C@H]2NC(=O)C(O)C1=CC=CC=C1)C(O)=O	Inactive	0	1
Cefoperazone	DB01329	[H][C@]12SCC(CSC3=NN=NN3C)=C(N1C(=O)[C@H]2NC(=O)C(NC(=O)N1CCN(CC)C(=O)C1=O)C1=CC=C(O)C=C1)C(O)=O	Inactive	0	1
Cefotetan	DB01330	CO[C@]1(NC(=O)C2SC(S2)=C(C(N)=O)C(O)=O)C2SCC(CSC3=NN=NN3C)=C(N2C1=O)C(O)=O	Inactive	0	1
Cefoxitin	DB01331	[H][C@]12SCC(COC(N)=O)=C(N1C(=O)[C@]2(NC(=O)CC1=CC=CS1)OC)C(O)=O	Inactive	0	1
Ceftizoxime	DB01332	[H][C@]12SCC=C(N1C(=O)[C@H]2NC(=O)C(=N/OC)\C1=CSC(N)=N1)C(O)=O	Inactive	0	1
Cefradine	DB01333	[H][C@]12SCC(C)=C(N1C(=O)[C@H]2NC(=O)[C@H](N)C1=CCC=CC1)C(O)=O	Inactive	0	1
Doxacurium	DB01334	COC1=CC(CC2C3=C(CC[N+]2(C)CCCOC(=O)CCC(=O)OCCC[N+]2(C)CCC4=C(C2CC2=CC(OC)=C(OC)C(OC)=C2)C(OC)=C(OC)C(OC)=C4)C=C(OC)C(OC)=C3OC)=CC(OC)=C1OC	Inactive	0	1
Metocurine	DB01336	[H][C@]12CC3=CC=C(OC4=C(OC)C(OC)=CC5=C4[C@@]([H])(CC4=CC(OC6=CC1=C(CC[N+]2(C)C)C=C6OC)=C(OC)C=C4)[N+](C)(C)CC5)C=C3	Inactive	0	1
Pancuronium	DB01337	[H][C@@]12C[C@@H]([C@H](OC(C)=O)[C@@]1(C)CC[C@@]1([H])[C@@]2([H])CC[C@@]2([H])C[C@H](OC(C)=O)[C@H](C[C@]12C)[N+]1(C)CCCCC1)[N+]1(C)CCCCC1	Inactive	0	1
Pipecuronium	DB01338	[H][C@@]12C[C@@H]([C@H](OC(C)=O)[C@@]1(C)CC[C@@]1([H])[C@@]2([H])CC[C@@]2([H])C[C@H](OC(C)=O)[C@H](C[C@]12C)N1CC[N+](C)(C)CC1)N1CC[N+](C)(C)CC1	Inactive	0	1
Vecuronium	DB01339	[H][C@@]12C[C@@H]([C@H](OC(C)=O)[C@@]1(C)CC[C@@]1([H])[C@@]2([H])CC[C@@]2([H])C[C@H](OC(C)=O)[C@H](C[C@]12C)N1CCCCC1)[N+]1(C)CCCCC1	Inactive	0	1
Cilazapril	DB01340	CCOC(=O)[C@H](CCC1=CC=CC=C1)N[C@H]1CCCN2CCC[C@H](N2C1=O)C(O)=O	Inactive	0.000151	0.999849
Forasartan	DB01342	CCCCC1=NN(CC2=CC=C(N=C2)C2=C(C=CC=C2)C2=NNN=N2)C(CCCC)=N1	Inactive	0.017903	0.982097
Polystyrene sulfonate	DB01344	[Ca++].[O-]S(=O)(=O)C1=C(C=C)C=CC=C1	Inactive	0.005022	0.994978
Saprisartan	DB01347	CCC1=NC(C2CC2)=C(N1CC1=CC2=C(OC(=C2Br)C2=C(NS(=O)(=O)C(F)(F)F)C=CC=C2)C=C1)C(N)=O	Inactive	0	1
Spirapril	DB01348	CCOC(=O)[C@H](CCC1=CC=CC=C1)N[C@@H](C)C(=O)N1CC2(C[C@H]1C(O)=O)SCCS2	Inactive	4e-06	0.999996
Amobarbital	DB01351	CCC1(CCC(C)C)C(=O)NC(=O)NC1=O	Inactive	0	1
Aprobarbital	DB01352	CC(C)C1(CC=C)C(=O)NC(=O)NC1=O	Inactive	0	1
Butethal	DB01353	CCCCC1(CC)C(=O)NC(=O)NC1=O	Inactive	0	1
Heptabarbital	DB01354	CCC1(C(=O)NC(=O)NC1=O)C1=CCCCCC1	Inactive	3.6e-05	0.999964
Hexobarbital	DB01355	CN1C(=O)NC(=O)C(C)(C1=O)C1=CCCCC1	Inactive	2.5e-05	0.999975
Lithium	DB01356	[Li+]	Inactive	0	1
Mestranol	DB01357	[H][C@@]12CC[C@@](O)(C#C)[C@@]1(C)CC[C@]1([H])C3=C(CC[C@@]21[H])C=C(OC)C=C3	Inactive	0.12646	0.87354
Penbutolol	DB01359	CC(C)(C)NC[C@H](O)COC1=C(C=CC=C1)C1CCCC1	Inactive	0.088952	0.911048
Troleandomycin	DB01361	CO[C@H]1C[C@H](O[C@H]2[C@H](C)[C@@H](O[C@@H]3O[C@H](C)C[C@@H]([C@H]3OC(C)=O)N(C)C)[C@@H](C)C[C@@]3(CO3)C(=O)[C@H](C)[C@@H](OC(C)=O)[C@@H](C)[C@@H](C)OC(=O)[C@@H]2C)O[C@@H](C)[C@@H]1OC(C)=O	Inactive	0	1
Iohexol	DB01362	CC(=O)N(CC(O)CO)C1=C(I)C(C(=O)NCC(O)CO)=C(I)C(C(=O)NCC(O)CO)=C1I	Inactive	0	1
Ephedrine	DB01364	CN[C@@H](C)[C@H](O)C1=CC=CC=C1	Inactive	0.050868	0.949132
Mephentermine	DB01365	CNC(C)(C)CC1=CC=CC=C1	Inactive	0.018068	0.981932
Procaterol	DB01366	CC[C@H](NC(C)C)[C@H](O)C1=CC=C(O)C2=C1C=CC(=O)N2	Inactive	0.413005	0.586995
Rasagiline	DB01367	C#CCN[C@@H]1CCC2=C1C=CC=C2	Inactive	0.382203	0.617797
Quinupristin	DB01369	CC[C@H]1NC(=O)[C@@H](NC(=O)C2=C(O)C=CC=N2)[C@@H](C)OC(=O)[C@@H](NC(=O)C2CC(=O)C(CS[C@@H]3CN4CCC3CC4)CN2C(=O)[C@H](CC2=CC=C(C=C2)N(C)C)N(C)C(=O)[C@@H]2CCCN2C1=O)C1=CC=CC=C1	Inactive	0	1
Aluminium	DB01370	[Al]	Inactive	0	1
Dihydroxyaluminium	DB01375	O.O.NCC(=O)O[Al]	Inactive	0	1
Magnesium oxide	DB01377	O=[Mg]	Inactive	0	1
Cortisone acetate	DB01380	[H][C@@]12CC[C@](O)(C(=O)COC(C)=O)[C@@]1(C)CC(=O)[C@@]1([H])[C@@]2([H])CCC2=CC(=O)CC[C@]12C	Inactive	0	1
Glycodiazine	DB01382	COCCOC1=CN=C(NS(=O)(=O)C2=CC=CC=C2)N=C1	Inactive	0.003194	0.996806
Paramethasone	DB01384	[H][C@@]12C[C@@H](C)[C@](O)(C(=O)CO)[C@@]1(C)C[C@H](O)[C@@]1([H])[C@@]2([H])C[C@]([H])(F)C2=CC(=O)C=C[C@]12C	Inactive	0.004555	0.995445
Sodium bicarbonate	DB01390	[Na+].OC([O-])=O	Inactive	0	1
Yohimbine	DB01392	[H][C@@]12CC[C@H](O)[C@H](C(=O)OC)[C@@]1([H])C[C@]1([H])N(CCC3=C1NC1=C3C=CC=C1)C2	Inactive	0.021007	0.978993
Colchicine	DB01394	COC1=CC2=C(C(OC)=C1OC)C1=CC=C(OC)C(=O)C=C1[C@H](CC2)NC(C)=O	Inactive	0.139269	0.860731
Drospirenone	DB01395	[H][C@@]12C[C@]1([H])[C@@]1([H])[C@]3([H])[C@]4([H])C[C@]4([H])[C@@]4(CCC(=O)O4)[C@@]3(C)CC[C@]1([H])[C@@]1(C)CCC(=O)C=C21	Inactive	1.4e-05	0.999986
Digitoxin	DB01396	[H][C@]12CC[C@]3([H])[C@]([H])(CC[C@]4(C)[C@H](CC[C@]34O)C3=CC(=O)OC3)[C@@]1(C)CC[C@@H](C2)O[C@H]1C[C@H](O)[C@H](O[C@H]2C[C@H](O)[C@H](O[C@H]3C[C@H](O)[C@H](O)[C@@H](C)O3)[C@@H](C)O2)[C@@H](C)O1	Inactive	0	1
Magnesium salicylate	DB01397	[Mg++].OC1=CC=CC=C1C([O-])=O.OC1=CC=CC=C1C([O-])=O	Inactive	0.02832	0.97168
Salicylate-sodium	DB01398	[Na+].OC1=CC=CC=C1C([O-])=O	Inactive	0.02832	0.97168
Neostigmine	DB01400	CN(C)C(=O)OC1=CC(=CC=C1)[N+](C)(C)C	Inactive	0.133395	0.866605
Trisalicylate-choline	DB01401	[Mg++].C[N+](C)(C)CCO.OC(=O)C1=CC=CC=C1O.OC1=CC=CC=C1C([O-])=O	Inactive	0.026984	0.973016
Methotrimeprazine	DB01403	COC1=CC=C2SC3=C(C=CC=C3)N(C[C@H](C)CN(C)C)C2=C1	Inactive	0.489401	0.510599
Danazol	DB01406	[H][C@@]12CC[C@@](O)(C#C)[C@@]1(C)CC[C@@]1([H])[C@@]2([H])CCC2=CC3=C(C[C@]12C)C=NO3	Inactive	0.178452	0.821548
Bambuterol	DB01408	CN(C)C(=O)OC1=CC(=CC(OC(=O)N(C)C)=C1)C(O)CNC(C)(C)C	Inactive	0.002743	0.997257
Tiotropium	DB01409	C[N+]1(C)[C@H]2CC(C[C@@H]1[C@@H]1O[C@H]21)OC(=O)C(O)(C1=CC=CS1)C1=CC=CS1	Inactive	0	1
Ciclesonide	DB01410	[H][C@@]12C[C@@]3([H])[C@]4([H])CCC5=CC(=O)C=C[C@]5(C)[C@@]4([H])[C@@H](O)C[C@]3(C)[C@@]1(OC(O2)C1CCCCC1)C(=O)COC(=O)C(C)C	Inactive	0	1
Pranlukast	DB01411	O=C(NC1=CC2=C(C=C1)C(=O)C=C(O2)C1=NNN=N1)C1=CC=C(OCCCCC2=CC=CC=C2)C=C1	Inactive	0.000116	0.999884
Theobromine	DB01412	CN1C=NC2=C1C(=O)NC(=O)N2C	Inactive	6.1e-05	0.999939
Cefepime	DB01413	[H][C@]12SCC(C[N+]3(C)CCCC3)=C(N1C(=O)[C@H]2NC(=O)C(=N/OC)\C1=CSC(N)=N1)C([O-])=O	Inactive	0	1
Cefacetrile	DB01414	[H][C@]12SCC(COC(C)=O)=C(N1C(=O)[C@H]2NC(=O)CC#N)C(O)=O	Inactive	0	1
Ceftibuten	DB01415	[H][C@]12SCC=C(N1C(=O)[C@H]2NC(=O)C(=C/CC(O)=O)\C1=CSC(N)=N1)C(O)=O	Inactive	0	1
Cefpodoxime	DB01416	[H][C@]12SCC(COC)=C(N1C(=O)[C@H]2NC(=O)C(=N/OC)\C1=CSC(N)=N1)C(O)=O	Inactive	0	1
Acenocoumarol	DB01418	CC(=O)CC(C1=CC=C(C=C1)[N+]([O-])=O)C1=C(O)OC2=C(C=CC=C2)C1=O	Inactive	0.003346	0.996654
Antrafenine	DB01419	FC(F)(F)C1=CC=CC(=C1)N1CCN(CCOC(=O)C2=C(NC3=CC=NC4=C3C=CC(=C4)C(F)(F)F)C=CC=C2)CC1	Inactive	0	1
Testosterone Propionate	DB01420	[H][C@@]12CC[C@H](OC(=O)CC)[C@@]1(C)CC[C@@]1([H])[C@@]2([H])CCC2=CC(=O)CC[C@]12C	Inactive	5e-06	0.999995
Paromomycin	DB01421	NC[C@@H]1O[C@H](O[C@@H]2[C@@H](CO)O[C@@H](O[C@@H]3[C@@H](O)[C@H](N)C[C@H](N)[C@H]3O[C@H]3O[C@H](CO)[C@@H](O)[C@H](O)[C@H]3N)[C@@H]2O)[C@H](N)[C@@H](O)[C@@H]1O	Inactive	0	1
Nitroxoline	DB01422	OC1=CC=C(C2=C1N=CC=C2)[N+]([O-])=O	Inactive	0.408522	0.591478
Stepronin	DB01423	CC(SC(=O)C1=CC=CS1)C(=O)NCC(O)=O	Inactive	1e-06	0.999999
Alizapride	DB01425	COC1=CC2=NNN=C2C=C1C(=O)NCC1CCCN1CC=C	Inactive	0.034469	0.965531
Ajmaline	DB01426	CC[C@H]1[C@@H]2C[C@H]3[C@@H]4N(C)C5=CC=CC=C5[C@]44C[C@@H](C2[C@H]4O)N3[C@@H]1O	Inactive	0.013058	0.986942
Aprindine	DB01429	CCN(CC)CCCN(C1CC2=C(C1)C=CC=C2)C1=CC=CC=C1	Inactive	0.002859	0.997141
Almitrine	DB01430	FC1=CC=C(C=C1)C(N1CCN(CC1)C1=NC(NCC=C)=NC(NCC=C)=N1)C1=CC=C(F)C=C1	Inactive	9e-06	0.999991
Allylestrenol	DB01431	[H][C@@]12CC[C@@](O)(CC=C)[C@@]1(C)CC[C@]1([H])[C@@]3([H])CCCC=C3CC[C@@]21[H]	Inactive	0	1
Methadyl Acetate	DB01433	CCC(OC(C)=O)C(CC(C)N(C)C)(C1=CC=CC=C1)C1=CC=CC=C1	Inactive	0.000815	0.999185
Alfacalcidol	DB01436	[H][C@@]1(CC[C@]2([H])[C@]1(C)CCC\C2=C/C=C1/C[C@@H](O)C[C@H](O)C1=C)[C@H](C)CCCC(C)C	Inactive	0.000273	0.999727
Glutethimide	DB01437	CCC1(CCC(=O)NC1=O)C1=CC=CC=C1	Inactive	0.051398	0.948602
Gamma Hydroxybutyric Acid	DB01440	OCCCC([O-])=O	Inactive	0	1
Fencamfamine	DB01463	CCNC1C2CCC(C2)C1C1=CC=CC=C1	Inactive	0.002031	0.997969
Flunitrazepam	DB01544	CN1C2=C(C=C(C=C2)[N+]([O-])=O)C(=NCC1=O)C1=C(F)C=CC=C1	Inactive	0.226679	0.773321
Clotiazepam	DB01559	CCC1=CC2=C(S1)N(C)C(=O)CN=C2C1=C(Cl)C=CC=C1	Inactive	0.11635	0.88365
Dextroamphetamine	DB01576	C[C@H](N)CC1=CC=CC=C1	Inactive	0.007165	0.992835
Methamphetamine	DB01577	CN[C@@H](C)CC1=CC=CC=C1	Inactive	0.006651	0.993349
Metrizamide	DB01578	CN(C(C)=O)C1=C(I)C(NC(C)=O)=C(I)C(C(=O)N[C@H]2C(O)O[C@H](CO)[C@@H](O)[C@@H]2O)=C1I	Inactive	0	1
Phendimetrazine	DB01579	CC1C(OCCN1C)C1=CC=CC=C1	Inactive	0.006377	0.993623
Oxprenolol	DB01580	CC(C)NCC(O)COC1=C(OCC=C)C=CC=C1	Inactive	0.087892	0.912108
Sulfamerazine	DB01581	CC1=CC=NC(NS(=O)(=O)C2=CC=C(N)C=C2)=N1	Inactive	0.011114	0.988886
Sulfamethazine	DB01582	CC1=CC(C)=NC(NS(=O)(=O)C2=CC=C(N)C=C2)=N1	Inactive	0.014219	0.985781
Liotrix	DB01583	[Na+].[Na+].N[C@@H](CC1=CC(I)=C(OC2=CC(I)=C(O)C=C2)C(I)=C1)C([O-])=O.N[C@@H](CC1=CC(I)=C(OC2=CC(I)=C(O)C(I)=C2)C(I)=C1)C([O-])=O	Inactive	0	1
Ursodeoxycholic acid	DB01586	[H][C@@]1(CC[C@@]2([H])[C@]3([H])[C@@H](O)C[C@]4([H])C[C@H](O)CC[C@]4(C)[C@@]3([H])CC[C@]12C)[C@H](C)CCC(O)=O	Inactive	0	1
Ketazolam	DB01587	CN1C2=C(C=C(Cl)C=C2)C2(OC(C)=CC(=O)N2CC1=O)C1=CC=CC=C1	Inactive	0.021198	0.978802
Quazepam	DB01589	FC1=C(C=CC=C1)C1=NCC(=S)N(CC(F)(F)F)C2=C1C=C(Cl)C=C2	Inactive	0.324094	0.675906
Everolimus	DB01590	CO[C@@H]1C[C@H](C[C@H](C)C2CC(=O)[C@H](C)\C=C(C)\[C@@H](O)[C@@H](OC)C(=O)[C@@H](C)C[C@@H](C)\C=C\C=C\C=C(C)\[C@H](C[C@H]3CC[C@H](C)[C@](O)(O3)C(=O)C(=O)N3CCCC[C@@H]3C(=O)O2)OC)CC[C@H]1OCCO	Inactive	0	1
Solifenacin	DB01591	OC(=O)CCC(O)=O.O=C(O[C@H]1CN2CCC1CC2)N1CCC2=C(C=CC=C2)[C@@H]1C1=CC=CC=C1	Inactive	0.000676	0.999324
Iron	DB01592	[Fe]	Inactive	0	1
Zinc	DB01593	[Zn]	Inactive	0	1
Cinolazepam	DB01594	OC1N=C(C2=C(F)C=CC=C2)C2=C(C=CC(Cl)=C2)N(CCC#N)C1=O	Inactive	0.199261	0.800739
Nitrazepam	DB01595	[O-][N+](=O)C1=CC2=C(NC(=O)CN=C2C2=CC=CC=C2)C=C1	Inactive	0.368422	0.631578
Cilastatin	DB01597	CC1(C)C[C@@H]1C(=O)N\C(C(O)=O)=C/CCCCSC[C@H](N)C(O)=O	Inactive	0	1
Imipenem	DB01598	[H][C@]12CC(SCC\N=C\N)=C(N1C(=O)[C@]2([H])[C@@H](C)O)C(O)=O	Inactive	1e-06	0.999999
Probucol	DB01599	CC(C)(SC1=CC(=C(O)C(=C1)C(C)(C)C)C(C)(C)C)SC1=CC(=C(O)C(=C1)C(C)(C)C)C(C)(C)C	Inactive	0.000356	0.999644
Lopinavir	DB01601	CC(C)[C@H](N1CCCNC1=O)C(=O)N[C@H](C[C@H](O)[C@H](CC1=CC=CC=C1)NC(=O)COC1=C(C)C=CC=C1C)CC1=CC=CC=C1	Inactive	0	1
Bacampicillin	DB01602	[H][C@]12SC(C)(C)[C@@H](N1C(=O)[C@H]2NC(=O)[C@H](N)C1=CC=CC=C1)C(=O)OC(C)OC(=O)OCC	Inactive	0	1
Meticillin	DB01603	[H][C@]12SC(C)(C)[C@@H](N1C(=O)[C@H]2NC(=O)C1=C(OC)C=CC=C1OC)C(O)=O	Inactive	0.00331	0.99669
Pivampicillin	DB01604	[H][C@]12SC(C)(C)[C@@H](N1C(=O)[C@H]2NC(=O)[C@H](N)C1=CC=CC=C1)C(=O)OCOC(=O)C(C)(C)C	Inactive	0	1
Pivmecillinam	DB01605	[H][C@]12SC(C)(C)C(N1C(=O)[C@H]2\N=C\N1CCCCCC1)C(=O)OCOC(=O)C(C)(C)C	Inactive	0	1
Tazobactam	DB01606	[H][C@@]12CC(=O)N1[C@@H](C(O)=O)[C@](C)(CN1C=CN=N1)S2(=O)=O	Inactive	0	1
Ticarcillin	DB01607	[H][C@]12SC(C)(C)[C@@H](N1C(=O)[C@H]2NC(=O)[C@H](C(O)=O)C1=CSC=C1)C(O)=O	Inactive	0	1
Propericiazine	DB01608	OC1CCN(CCCN2C3=C(SC4=C2C=C(C=C4)C#N)C=CC=C3)CC1	Inactive	0.021074	0.978926
Valganciclovir	DB01610	CC(C)[C@H](N)C(=O)OCC(CO)OCN1C=NC2=C1NC(N)=NC2=O	Inactive	0	1
Hydroxychloroquine	DB01611	CCN(CCO)CCCC(C)NC1=CC=NC2=C1C=CC(Cl)=C2	Inactive	0.166924	0.833076
Amyl Nitrite	DB01612	CC(C)CCON=O	Inactive	0	1
Erythrityl Tetranitrate	DB01613	[O-][N+](=O)OCC(O[N+]([O-])=O)C(CO[N+]([O-])=O)O[N+]([O-])=O	Inactive	0	1
Acepromazine	DB01614	CN(C)CCCN1C2=C(SC3=C1C=C(C=C3)C(C)=O)C=CC=C2	Inactive	0.037073	0.962927
Aceprometazine	DB01615	CC(CN1C2=C(SC3=C1C=C(C=C3)C(C)=O)C=CC=C2)N(C)C	Inactive	0.051153	0.948847
Alverine	DB01616	CCN(CCCC1=CC=CC=C1)CCCC1=CC=CC=C1	Inactive	0.000758	0.999242
Molindone	DB01618	CCC1=C(C)NC2=C1C(=O)C(CN1CCOCC1)CC2	Inactive	0.038019	0.961981
Pheniramine	DB01620	CN(C)CCC(C1=CC=CC=C1)C1=NC=CC=C1	Inactive	0.324431	0.675569
Pipotiazine	DB01621	CN(C)S(=O)(=O)C1=CC2=C(SC3=C(C=CC=C3)N2CCCN2CCC(CCO)CC2)C=C1	Inactive	4e-06	0.999996
Thioproperazine	DB01622	CN(C)S(=O)(=O)C1=CC2=C(SC3=C(C=CC=C3)N2CCCN2CCN(C)CC2)C=C1	Inactive	1.2e-05	0.999988
Thiothixene	DB01623	CN(C)S(=O)(=O)C1=CC2=C(SC3=C(C=CC=C3)\C2=C\CCN2CCN(C)CC2)C=C1	Inactive	2.7e-05	0.999973
Zuclopenthixol	DB01624	OCCN1CCN(CC\C=C2\C3=C(SC4=C2C=C(Cl)C=C4)C=CC=C3)CC1	Inactive	0.107967	0.892033
Isopropamide	DB01625	CC(C)[N+](C)(CCC(C(N)=O)(C1=CC=CC=C1)C1=CC=CC=C1)C(C)C	Inactive	0.035055	0.964945
Pargyline	DB01626	CN(CC#C)CC1=CC=CC=C1	Inactive	0.028806	0.971194
Lincomycin	DB01627	[H][C@@]1(O[C@]([H])([C@H](NC(=O)C2C[C@@H](CCC)CN2C)[C@@H](C)O)[C@H](O)[C@H](O)[C@H]1O)SC	Inactive	0	1
Etoricoxib	DB01628	CC1=CC=C(C=N1)C1=NC=C(Cl)C=C1C1=CC=C(C=C1)S(C)(=O)=O	Inactive	0.020008	0.979992
Dalfopristin	DB01764	[H][C@]1(CCN2C1C(=O)O[C@H](C(C)C)[C@H](C)\C=C/C(=O)NC\C=C/C(C)=C\[C@@H](O)CC(=O)CC1=NC(=CO1)C2=O)S(=O)(=O)CCN(CC)CC	Inactive	0	1
Calcipotriol	DB02300	CC(\C=C\C(O)C1CC1)C1CCC2\C(CCCC12C)=C/C=C1/CC(O)CC(O)C1=C	Inactive	0.014108	0.985892
Vorinostat	DB02546	ONC(=O)CCCCCCC(=O)NC1=CC=CC=C1	Inactive	0.023503	0.976497
Terlipressin	DB02638	NCCCC[C@H](NC(=O)[C@@H]1CCCN1C(=O)[C@@H]1CSSC[C@H](NC(=O)CNC(=O)CNC(=O)CN)C(=O)N[C@@H](CC2=CC=C(O)C=C2)C(=O)N[C@@H](CC2=CC=CC=C2)C(=O)N[C@@H](CCC(N)=O)C(=O)N[C@@H](CC(N)=O)C(=O)N1)C(=O)NCC(N)=O	Inactive	1e-06	0.999999
Fusidic Acid	DB02703	[H][C@@]12C[C@@H](O)[C@@]3([H])[C@@]4(C)CC[C@@H](O)[C@@H](C)[C@]4([H])CC[C@]3(C)[C@@]1(C)C[C@H](OC(C)=O)\C2=C(\CCC=C(C)C)C(O)=O	Inactive	1e-06	0.999999
Acetic acid	DB03166	CC(O)=O	Inactive	0	1
Latamoxef	DB04570	[H][C@]12OCC(CSC3=NN=NN3C)=C(N1C(=O)[C@]2(NC(=O)C(C(O)=O)C1=CC=C(O)C=C1)OC)C(O)=O	Inactive	0	1
Trioxsalen	DB04571	CC1=CC2=CC3=C(OC(=O)C=C3C)C(C)=C2O1	Inactive	0.008933	0.991067
Thiotepa	DB04572	S=P(N1CC1)(N1CC1)N1CC1	Inactive	0	1
Estropipate	DB04574	C[C@]12CC[C@H]3[C@@H](CCC4=C3C=CC(OS(O)(=O)=O)=C4)[C@@H]1CCC2=O	Inactive	0.000457	0.999543
Quinestrol	DB04575	[H][C@@]12CC[C@@](O)(C#C)[C@@]1(C)CC[C@]1([H])C3=C(CC[C@@]21[H])C=C(OC1CCCC1)C=C3	Inactive	0.024691	0.975309
Iodipamide	DB04711	OC(=O)C1=C(I)C=C(I)C(NC(=O)CCCCC(=O)NC2=C(I)C(C(O)=O)=C(I)C=C2I)=C1I	Inactive	0.00014	0.99986
Suramin	DB04786	CC1=C(NC(=O)C2=CC(NC(=O)NC3=CC=CC(=C3)C(=O)NC3=C(C)C=CC(=C3)C(=O)NC3=CC=C(C4=C3C(=CC(=C4)S(O)(=O)=O)S(O)(=O)=O)S(O)(=O)=O)=CC=C2)C=C(C=C1)C(=O)NC1=CC=C(C2=C1C(=CC(=C2)S(O)(=O)=O)S(O)(=O)=O)S(O)(=O)=O	Inactive	0	1
Maraviroc	DB04835	[H][C@]12CC[C@]([H])(CC(C1)N1C(C)=NN=C1C(C)C)N2CC[C@H](NC(=O)C1CCC(F)(F)CC1)C1=CC=CC=C1	Inactive	0.000106	0.999894
Cyclandelate	DB04838	CC1CC(CC(C)(C)C1)OC(=O)C(O)C1=CC=CC=C1	Inactive	0.157109	0.842891
Cyproterone	DB04839	[H][C@@]12C[C@]1([H])[C@@]1(C)C(=CC2=O)C(Cl)=C[C@@]2([H])[C@]3([H])CC[C@](O)(C(C)=O)[C@@]3(C)CC[C@]12[H]	Inactive	0.034157	0.965843
Debrisoquin	DB04840	NC(=N)N1CCC2=C(C1)C=CC=C2	Inactive	0.143515	0.856485
Flunarizine	DB04841	FC1=CC=C(C=C1)C(N1CCN(C\C=C\C2=CC=CC=C2)CC1)C1=CC=C(F)C=C1	Inactive	0.002044	0.997956
Fluspirilene	DB04842	FC1=CC=C(C=C1)C(CCCN1CCC2(CC1)N(CNC2=O)C1=CC=CC=C1)C1=CC=C(F)C=C1	Inactive	7.6e-05	0.999924
Mepenzolate	DB04843	C[N+]1(C)CCCC(C1)OC(=O)C(O)(C1=CC=CC=C1)C1=CC=CC=C1	Inactive	0.004579	0.995421
Tetrabenazine	DB04844	COC1=CC2=C(C=C1OC)C1CC(=O)C(CC(C)C)CN1CC2	Inactive	0.405054	0.594946
Ixabepilone	DB04845	[H][C@]12C[C@H](NC(=O)C[C@@H](O)C(C)(C)C(=O)[C@@H](C)[C@@H](O)[C@@H](C)CCC[C@@]1(C)O2)C(\C)=C\C1=CSC(C)=N1	Inactive	5e-06	0.999995
Nilotinib	DB04868	CC1=CN(C=N1)C1=CC(NC(=O)C2=CC(NC3=NC(=CC=N3)C3=CC=CN=C3)=C(C)C=C2)=CC(=C1)C(F)(F)F	Inactive	0.005515	0.994485
Vildagliptin	DB04876	OC12CC3CC(C1)CC(C3)(C2)NCC(=O)N1CCC[C@H]1C#N	Inactive	0	1
Voacamine	DB04877	[H][C@@]12C[C@H](CC)[C@]3([H])N(C1)CCC1=C(NC4=C1C=C(OC)C(=C4)[C@@]1([H])C[C@]4([H])C(C(=O)OC)[C@@]([H])(CC5=C1NC1=C5C=CC=C1)N(C)C\C4=C\C)[C@@]3(C2)C(=O)OC	Inactive	0	1
Voglibose	DB04878	OCC(CO)N[C@H]1C[C@](O)(CO)[C@@H](O)[C@H](O)[C@H]1O	Inactive	0	1
Bepotastine	DB04890	OC(=O)CCCN1CCC(CC1)OC(C1=CC=C(Cl)C=C1)C1=NC=CC=C1	Inactive	0.218634	0.781366
Vapreotide	DB04894	CC(C)C1NC(=O)C(CCCCN)NC(=O)C(CC2=CNC3=C2C=CC=C3)NC(=O)C(CC2=CC=C(O)C=C2)NC(=O)C(CSSCC(NC1=O)C(=O)NC(CC1=CC2=C(N1)C=CC=C2)C(N)=O)NC(=O)C(N)CC1=CC=CC=C1	Inactive	0	1
Milnacipran	DB04896	CCN(CC)C(=O)[C@@]1(C[C@@H]1CN)C1=CC=CC=C1	Inactive	0.123234	0.876766
Ximelagatran	DB04898	CCOC(=O)CN[C@H](C1CCCCC1)C(=O)N1CC[C@H]1C(=O)NCC1=CC=C(C=C1)C(\N)=N\O	Inactive	0	1
Permethrin	DB04930	CC1(C)C(C=C(Cl)Cl)C1C(=O)OCC1=CC(OC2=CC=CC=C2)=CC=C1	Inactive	0.157494	0.842506
Lucanthone	DB04967	CCN(CC)CCNC1=CC=C(C)C2=C1C(=O)C1=C(S2)C=CC=C1	Inactive	2e-06	0.999998
Trabectedin	DB05109	[H][C@@]12CC3=C(C(O)=C(OC)C(C)=C3)[C@@]([H])(N1C)[C@@]1([H])N([C@H]2O)[C@@]2([H])COC(=O)[C@]3(CS[C@]1([H])C1=C2C2=C(OCO2)C(C)=C1OC(C)=O)NCCC1=C3C=C(OC)C(O)=C1	Inactive	0	1
Silver sulfadiazine	DB05245	[Ag+].NC1=CC=C(C=C1)S(=O)(=O)[N-]C1=NC=CC=N1	Inactive	6.5e-05	0.999935
Methsuximide	DB05246	CN1C(=O)CC(C)(C1=O)C1=CC=CC=C1	Inactive	0.098746	0.901254
Gallium nitrate	DB05260	[Ga+3].[O-][N+]([O-])=O.[O-][N+]([O-])=O.[O-][N+]([O-])=O	Inactive	9e-06	0.999991
Ecabet	DB05265	[H][C@@]12CCC3=C(C=C(C(=C3)C(C)C)S(O)(=O)=O)[C@@]1(C)CCC[C@@]2(C)C(O)=O	Inactive	0.000835	0.999165
Sodium stibogluconate	DB05630	O.O.O.O.O.O.O.O.O.[Na+].[Na+].[Na+].OCC(O)C1O[Sb]2(O)(O[Sb]34([O-])OC(C(O)CO)C(O3)C(O4)C([O-])=O)OC1C(O2)C([O-])=O	Inactive	0	1
Sertindole	DB06144	FC1=CC=C(C=C1)N1C=C(C2CCN(CCN3CCNC3=O)CC2)C2=C1C=CC(Cl)=C2	Inactive	0.000121	0.999879
Sulfathiazole	DB06147	NC1=CC=C(C=C1)S(=O)(=O)NC1=NC=CS1	Inactive	0.009592	0.990408
Mianserin	DB06148	CN1CCN2C(C1)C1=C(CC3=C2C=CC=C3)C=CC=C1	Inactive	0.003843	0.996157
Sulfadimethoxine	DB06150	COC1=CC(NS(=O)(=O)C2=CC=C(N)C=C2)=NC(OC)=N1	Inactive	0.005021	0.994979
Acetylcysteine	DB06151	CC(=O)N[C@@H](CS)C(O)=O	Inactive	0	1
Icatibant	DB06196	[H][C@]12CC(N(C(=O)C3CC4=C(CN3C(=O)[C@H](CO)NC(=O)[C@H](CC3=CC=CS3)NC(=O)CNC(=O)C3C[C@@H](O)CN3C(=O)C3CCCN3C(=O)C(CCCN=C(N)N)NC(=O)[C@H](N)CCCN=C(N)N)C=CC=C4)[C@@]1([H])CCCC2)C(=O)N[C@@H](CCCN=C(N)N)C(O)=O	Inactive	0	1
Prasugrel	DB06209	CC(=O)OC1=CC2=C(CCN(C2)C(C(=O)C2CC2)C2=CC=CC=C2F)S1	Inactive	0.037748	0.962252
Droxidopa	DB06262	N[C@H]([C@@H](O)C1=CC(O)=C(O)C=C1)C(O)=O	Inactive	0.012371	0.987629
Udenafil	DB06267	CCCOC1=C(C=C(C=C1)S(=O)(=O)NCCC1CCCN1C)C1=NC(=O)C2=C(N1)C(CCC)=NN2C	Inactive	0	1
Sitaxentan	DB06268	CC1=NOC(NS(=O)(=O)C2=C(SC=C2)C(=O)CC2=C(C)C=C3OCOC3=C2)=C1Cl	Inactive	0.000201	0.999799
Alvimopan	DB06274	C[C@H]1CN(C[C@H](CC2=CC=CC=C2)C(=O)NCC(O)=O)CC[C@@]1(C)C1=CC(O)=CC=C1	Inactive	0.053425	0.946575
Temsirolimus	DB06287	[H][C@@]12CC[C@@H](C)[C@@](O)(O1)C(=O)C(=O)N1CCCC[C@H]1C(=O)O[C@@]([H])(CC(=O)[C@H](C)\C=C(C)\[C@@H](O)[C@@H](OC)C(=O)[C@H](C)C[C@H](C)\C=C\C=C\C=C(C)\[C@H](C2)OC)[C@H](C)C[C@@H]1CC[C@@H](OC(=O)C(C)(CO)CO)[C@@H](C1)OC	Inactive	0	1
Amisulpride	DB06288	CCN1CCCC1CNC(=O)C1=CC(=C(N)C=C1OC)S(=O)(=O)CC	Inactive	0	1
Saxagliptin	DB06335	N[C@H](C(=O)N1[C@H]2C[C@H]2C[C@H]1C#N)C12CC3CC(CC(O)(C3)C1)C2	Inactive	3e-06	0.999997
Tyloxapol	DB06439		Inactive	0	1
Ethanolamine Oleate	DB06689	NCCO.CCCCCCCC\C=C/CCCCCCCC(O)=O	Inactive	0	1
Dabigatran etexilate	DB06695	CCCCCCOC(=O)N=C(N)C1=CC=C(NCC2=NC3=C(C=CC(=C3)C(=O)N(CCC(=O)OCC)C3=CC=CC=N3)N2C)C=C1	Inactive	0	1
Arbekacin	DB06696	NCCC(O)C(=O)NC1CC(N)C(OC2OC(CN)CCC2N)C(O)C1OC1OC(CO)C(O)C(N)C1O	Inactive	0	1
Artemether	DB06697	COC1OC2OC3(C)CCC4C(C)CCC(C1C)C24OO3	Inactive	0	1
Betahistine	DB06698	CNCCC1=CC=CC=N1	Inactive	0.000582	0.999418
Degarelix	DB06699	CC(C)C[C@H](NC(=O)[C@@H](CC1=CC=C(NC(N)=O)C=C1)NC(=O)[C@H](CC1=CC=C(NC(=O)[C@H]2CC(=O)NC(=O)N2)C=C1)NC(=O)[C@H](CO)NC(=O)[C@@H](CC1=CC=CN=C1)NC(=O)[C@@H](CC1=CC=C(Cl)C=C1)NC(=O)[C@@H](CC1=CC2=C(C=CC=C2)C=C1)NC(C)=O)C(=O)N[C@@H](CCCCNC(C)C)C(=O)N1CCCC1C(=O)N[C@H](C)C(N)=O	Inactive	1e-06	0.999999
Desvenlafaxine	DB06700	CN(C)CC(C1=CC=C(O)C=C1)C1(O)CCCCC1	Inactive	0.475215	0.524785
Dexmethylphenidate	DB06701	COC(=O)[C@@H]([C@H]1CCCCN1)C1=CC=CC=C1	Inactive	0.420512	0.579488
Fesoterodine	DB06702	CC(C)N(CC[C@H](C1=CC=CC=C1)C1=C(OC(=O)C(C)C)C=CC(CO)=C1)C(C)C	Inactive	0.00388	0.99612
Gadobutrol	DB06703	[Gd+3].OCC(O)C(CO)N1CCN(CC([O-])=O)CCN(CC([O-])=O)CCN(CC([O-])=O)CC1	Inactive	0	1
Gadofosveset trisodium	DB06705	O.[Na+].[Na+].[Na+].[Gd+3].[O-]C(=O)CN(CCN(CC([O-])=O)CC([O-])=O)CC(COP([O-])(=O)OC1CCC(CC1)(C1=CC=CC=C1)C1=CC=CC=C1)N(CC([O-])=O)CC([O-])=O	Inactive	0	1
Isometheptene	DB06706	CNC(C)CCC=C(C)C	Inactive	0	1
Lumefantrine	DB06708	CCCCN(CCCC)CC(O)C1=C2C(=CC(Cl)=C1)\C(=C/C1=CC=C(Cl)C=C1)C1=C2C=CC(Cl)=C1	Inactive	2e-06	0.999998
Methacholine	DB06709	CC(C[N+](C)(C)C)OC(C)=O	Inactive	0	1
Methyltestosterone	DB06710	CC1(O)CCC2C3CCC4=CC(=O)CCC4(C)C3CCC12C	Inactive	2.5e-05	0.999975
Nilvadipine	DB06712	COC(=O)C1=C(NC(C)=C(C1C1=CC(=CC=C1)[N+]([O-])=O)C(=O)OC(C)C)C#N	Inactive	0.000103	0.999897
Propylhexedrine	DB06714	CNC(C)CC1CCCCC1	Inactive	0	1
Potassium Iodide	DB06715	[K+].[I-]	Inactive	0	1
Fospropofol	DB06716	[Na+].[Na+].CC(C)C1=CC=CC(C(C)C)=C1OCOP([O-])([O-])=O	Inactive	0.010276	0.989724
Fosaprepitant	DB06717	C[C@@H](O[C@H]1OCCN(CC2=NC(=O)N(N2)P(O)(O)=O)[C@H]1C1=CC=C(F)C=C1)C1=CC(=CC(=C1)C(F)(F)F)C(F)(F)F	Inactive	0	1
Stanozolol	DB06718	CC1(O)CCC2C3CCC4CC5=NNC=C5CC4(C)C3CCC12C	Inactive	0.000416	0.999584
Lornoxicam	DB06725	CN1S(=O)(=O)C2=C(SC(Cl)=C2)C(=O)\C1=C(/O)NC1=NC=CC=C1	Inactive	0.000614	0.999386
Gestodene	DB06730	CC[C@]12CC[C@H]3[C@@H](CCC4=CC(=O)CC[C@H]34)[C@@H]1C=C[C@@]2(O)C#C	Inactive	0.380839	0.619161
Drotaverine	DB06751	CCOC1=CC2=C(C=C1OCC)\C(NCC2)=C\C1=CC(OCC)=C(OCC)C=C1	Inactive	0.22056	0.77944
Alcaftadine	DB06766	CN1CCC(CC1)=C1C2=NC=C(C=O)N2CCC2=CC=CC=C12	Inactive	0.388842	0.611158
Cabazitaxel	DB06772	[H][C@@](O)([C@@H](NC(=O)OC(C)(C)C)C1=CC=CC=C1)C(=O)O[C@@]1([H])C[C@@]2(O)[C@@]([H])(OC(=O)C3=CC=CC=C3)[C@]3([H])[C@@]4(CO[C@]4([H])C[C@]([H])(OC)[C@@]3(C)C(=O)[C@]([H])(OC)C(=C1C)C2(C)C)OC(C)=O	Inactive	0	1
Carglumic acid	DB06775	NC(=O)N[C@@H](CCC(O)=O)C(O)=O	Inactive	0	1
Chenodeoxycholic acid	DB06777	[H][C@@]1(CC[C@@]2([H])[C@]3([H])[C@H](O)C[C@]4([H])C[C@H](O)CC[C@]4(C)[C@@]3([H])CC[C@]12C)[C@H](C)CCC(O)=O	Inactive	0	1
Difluprednate	DB06781	[H][C@@]12CC[C@](OC(=O)CCC)(C(=O)COC(C)=O)[C@@]1(C)C[C@H](O)[C@@]1(F)[C@@]2([H])C[C@H](F)C2=CC(=O)C=C[C@]12C	Inactive	0	1
Dimercaprol	DB06782	OCC(S)CS	Inactive	0	1
Nonoxynol-9	DB06804	CCCCCCCCCC1=CC=C(OCCOCCOCCOCCOCCOCCOCCOCCOCCO)C=C1	Inactive	0	1
Plerixafor	DB06809	C(N1CCCNCCNCCCNCC1)C1=CC=C(CN2CCCNCCNCCCNCC2)C=C1	Inactive	2.9e-05	0.999971
Plicamycin	DB06810	CO[C@@H]([C@@H]1CC2=CC3=CC(O[C@H]4C[C@@H](O[C@H]5C[C@@H](O)[C@H](O)[C@@H](C)O5)[C@H](O)[C@@H](C)O4)=C(C)C(O)=C3C(O)=C2C(=O)[C@H]1O[C@H]1C[C@@H](O[C@H]2C[C@@H](O[C@H]3C[C@](C)(O)[C@H](O)[C@@H](C)O3)[C@@H](O)[C@@H](C)O2)[C@H](O)[C@@H](C)O1)C(=O)[C@@H](O)[C@@H](C)O	Inactive	0	1
Azidocillin	DB08795	CC1(C)SC2C(NC(=O)C(N=[N+]=[N-])C3=CC=CC=C3)C(=O)N2C1C(O)=O	Inactive	0.000716	0.999284
Pipazethate	DB08796	O=C(OCCOCCN1CCCCC1)N1C2=NC=CC=C2SC2=C1C=CC=C2	Inactive	0.000807	0.999193
Sulfamoxole	DB08798	CC1=C(C)N=C(NS(=O)(=O)C2=CC=C(N)C=C2)O1	Inactive	0.030615	0.969385
Chloropyramine	DB08800	CN(C)CCN(CC1=CC=C(Cl)C=C1)C1=NC=CC=C1	Inactive	0.006012	0.993988
Dimethindene	DB08801	CC(C1=C(CCN(C)C)CC2=C1C=CC=C2)C1=CC=CC=N1	Inactive	0.31325	0.68675
Nandrolone decanoate	DB08804	CCCCCCCCCC(=O)O[C@H]1CC[C@H]2[C@@H]3CCC4=CC(=O)CC[C@@H]4[C@H]3CC[C@]12C	Inactive	0	1
Roxatidine acetate	DB08806	CC(=O)OCC(=O)NCCCOC1=CC=CC(CN2CCCCC2)=C1	Inactive	6e-06	0.999994
Bopindolol	DB08807	CC1=CC2=C(N1)C=CC=C2OCC(CNC(C)(C)C)OC(=O)C1=CC=CC=C1	Inactive	0.173194	0.826806
Cinitapride	DB08810	CCOC1=C(C=C(C(N)=C1)[N+]([O-])=O)C(=O)NC1CCN(CC2CCC=CC2)CC1	Inactive	0.000828	0.999172
Tofisopam	DB08811	CCC1C2=C(C=C(OC)C(OC)=C2)C(=NN=C1C)C1=CC(OC)=C(OC)C=C1	Inactive	0.467629	0.532371

## Sheet: RF_predictions
Approved Drugs (DrugBank)			Predictions on miRNA RandomForest model
Generic_name	DrugBank_id	Smiles	classification	distribution_active	distribution_inactive
Lorazepam	DB00186	OC1N=C(C2=C(Cl)C=CC=C2)C2=C(NC1=O)C=CC(Cl)=C2	Active	0.5	0.5
Indecainide	DB00192	CC(C)NCCCC1(C(N)=O)C2=C(C=CC=C2)C2=C1C=CC=C2	Active	0.5	0.5
Pyrimethamine	DB00205	CCC1=NC(N)=NC(N)=C1C1=CC=C(Cl)C=C1	Active	0.9	0.1
Cladribine	DB00242	NC1=NC(Cl)=NC2=C1N=CN2[C@H]1C[C@H](O)[C@@H](CO)O1	Active	0.6	0.4
Isradipine	DB00270	COC(=O)C1=C(C)NC(C)=C(C1C1=CC=CC2=NON=C12)C(=O)OC(C)C	Active	0.6	0.4
Indomethacin	DB00328	COC1=CC2=C(C=C1)N(C(=O)C1=CC=C(Cl)C=C1)C(C)=C2CC(O)=O	Active	0.5	0.5
Olanzapine	DB00334	CN1CCN(CC1)C1=C2C=C(C)SC2=NC2=C(N1)C=CC=C2	Active	0.6	0.4
Nitisinone	DB00348	[O-][N+](=O)C1=C(C=CC(=C1)C(F)(F)F)C(=O)C1C(=O)CCCC1=O	Active	0.5	0.5
Thioguanine	DB00352	NC1=NC(=S)C2=C(N1)N=CN2	Active	0.5	0.5
Triamterene	DB00384	NC1=NC2=C(N=C(C3=CC=CC=C3)C(N)=N2)C(N)=N1	Active	0.6	0.4
Penicillin V	DB00417	[H][C@]12SC(C)(C)[C@@H](N1C(=O)[C@H]2NC(=O)COC1=CC=CC=C1)C(O)=O	Active	0.6	0.4
Zolpidem	DB00425	CN(C)C(=O)CC1=C(N=C2C=CC(C)=CN12)C1=CC=C(C)C=C1	Active	0.5	0.5
Prazosin	DB00457	COC1=CC2=C(C=C1OC)C(N)=NC(=N2)N1CCN(CC1)C(=O)C1=CC=CO1	Active	0.5	0.5
Chlordiazepoxide	DB00475	C\N=C1CN(O)C(C2=CC=CC=C2)=C2C=C(Cl)C=CC2=N\1	Active	0.8	0.2
Flutamide	DB00499	CC(C)C(=O)NC1=CC(=C(C=C1)[N+]([O-])=O)C(F)(F)F	Active	0.5	0.5
Nitazoxanide	DB00507	CC(=O)OC1=C(C=CC=C1)C(=O)NC1=NC=C(S1)[N+]([O-])=O	Active	0.6	0.4
Adinazolam	DB00546	CN(C)CC1=NN=C2CN=C(C3=CC=CC=C3)C3=C(C=CC(Cl)=C3)N12	Active	0.5	0.5
Lamotrigine	DB00555	NC1=NC(N)=C(N=N1)C1=C(Cl)C(Cl)=CC=C1	Active	0.8	0.2
Carbamazepine	DB00564	NC(=O)N1C2=C(C=CC=C2)C=CC2=C1C=CC=C2	Active	0.7	0.3
Voriconazole	DB00582	C[C@@H](C1=NC=NC=C1F)[C@](O)(CN1C=NC=N1)C1=C(F)C=C(F)C=C1	Active	0.5	0.5
Lisuride	DB00589	[H][C@@]12CC3=CNC4=C3C(=CC=C4)C1=C[C@@H](CN2C)NC(=O)N(CC)CC	Active	0.5	0.5
Clofarabine	DB00631	[H][C@]1(F)[C@H](O)[C@@H](CO)O[C@H]1N1C=NC2=C1N=C(Cl)N=C2N	Active	0.6	0.4
Adenosine	DB00640	NC1=NC=NC2=C1N=CN2[C@@H]1O[C@H](CO)[C@@H](O)[C@H]1O	Active	0.5	0.5
Mebendazole	DB00643	COC(=O)NC1=NC2=C(N1)C=C(C=C2)C(=O)C1=CC=CC=C1	Active	0.6	0.4
Warfarin	DB00682	CC(=O)CC(C1=CC=CC=C1)C1=C(O)OC2=C(C=CC=C2)C1=O	Active	0.5	0.5
Tizanidine	DB00697	ClC1=C(NC2=NCCN2)C2=NSN=C2C=C1	Active	0.6	0.4
Paroxetine	DB00715	FC1=CC=C(C=C1)[C@@H]1CCNC[C@H]1COC1=CC2=C(OCO2)C=C1	Active	0.7	0.3
Imiquimod	DB00724	CC(C)CN1C=NC2=C1C1=C(C=CC=C1)N=C2N	Active	0.6	0.4
Thiabendazole	DB00730	N1C2=C(C=CC=C2)N=C1C1=CSC=N1	Active	0.8	0.2
Oxcarbazepine	DB00776	NC(=O)N1C2=C(CC(=O)C3=C1C=CC=C3)C=CC=C2	Active	0.6	0.4
Phenelzine	DB00780	NNCCC1=CC=CC=C1	Active	0.7	0.3
Phenylbutazone	DB00812	CCCCC1C(=O)N(N(C1=O)C1=CC=CC=C1)C1=CC=CC=C1	Active	0.5	0.5
Diazepam	DB00829	CN1C2=C(C=C(Cl)C=C2)C(=NCC1=O)C1=CC=CC=C1	Active	0.8	0.2
Progabide	DB00837	NC(=O)CCCN\C(C1=CC=C(Cl)C=C1)=C1/C=C(F)C=CC1=O	Active	0.6	0.4
Methylphenobarbital	DB00849	CCC1(C(=O)NC(=O)N(C)C1=O)C1=CC=CC=C1	Active	0.5	0.5
Diflunisal	DB00861	OC(=O)C1=C(O)C=CC(=C1)C1=C(F)C=C(F)C=C1	Active	0.5	0.5
Suprofen	DB00870	CC(C(O)=O)C1=CC=C(C=C1)C(=O)C1=CC=CS1	Active	0.6	0.4
Conivaptan	DB00872	CC1=NC2=C(CCN(C(=O)C3=CC=C(NC(=O)C4=C(C=CC=C4)C4=CC=CC=C4)C=C3)C3=C2C=CC=C3)N1	Active	0.8	0.2
Pemirolast	DB00885	CC1=CC=CN2C(=O)C(=CN=C12)C1=NNN=N1	Active	0.6	0.4
Ondansetron	DB00904	CN1C2=C(C3=C1C=CC=C3)C(=O)C(CN1C=CN=C1C)CC2	Active	0.5	0.5
Zaleplon	DB00962	CCN(C(C)=O)C1=CC=CC(=C1)C1=CC=NC2=C(C=NN12)C#N	Active	0.8	0.2
Alosetron	DB00969	CN1C2=C(C3=C1C=CC=C3)C(=O)N(CC1=C(C)NC=N1)CC2	Active	0.7	0.3
Azelastine	DB00972	CN1CCCC(CC1)N1N=C(CC2=CC=C(Cl)C=C2)C2=C(C=CC=C2)C1=O	Active	0.5	0.5
Ramelteon	DB00980	CCC(=O)NCC[C@@H]1CCC2=C1C1=C(OCC1)C=C2	Active	0.5	0.5
Azathioprine	DB00993	CN1C=NC(=C1SC1=NC=NC2=C1NC=N2)[N+]([O-])=O	Active	0.6	0.4
Frovatriptan	DB00998	CN[C@@H]1CCC2=C(C1)C1=C(N2)C=CC(=C1)C(N)=O	Active	0.5	0.5
Letrozole	DB01006	N#CC1=CC=C(C=C1)C(N1C=NC=N1)C1=CC=C(C=C1)C#N	Active	0.6	0.4
Metyrapone	DB01011	CC(C)(C(=O)C1=CC=CN=C1)C1=CC=CN=C1	Active	0.5	0.5
Thalidomide	DB01041	O=C1N(C2CCC(=O)NC2=O)C(=O)C2=C1C=CC=C2	Active	0.6	0.4
Primaquine	DB01087	COC1=CC2=C(N=CC=C2)C(NC(C)CCCN)=C1	Active	0.6	0.4
Oxamniquine	DB01096	CC(C)NCC1CCC2=C(N1)C=C(C(CO)=C2)[N+]([O-])=O	Active	0.5	0.5
Papaverine	DB01113	COC1=CC2=C(C=C1OC)C(CC1=CC(OC)=C(OC)C=C1)=NC=C2	Active	0.5	0.5
Anisindione	DB01125	COC1=CC=C(C=C1)C1C(=O)C2=C(C=CC=C2)C1=O	Active	0.5	0.5
Phenobarbital	DB01174	CCC1(C(=O)NC(=O)NC1=O)C1=CC=CC=C1	Active	0.5	0.5
Domperidone	DB01184	ClC1=CC2=C(C=C1)N(C1CCN(CCCN3C(=O)NC4=C3C=CC=C4)CC1)C(=O)N2	Active	0.5	0.5
Pergolide	DB01186	[H][C@@]12CC3=CNC4=C3C(=CC=C4)[C@@]1([H])C[C@@H](CSC)CN2CCC	Active	0.5	0.5
Ciclopirox	DB01188	CC1=CC(=O)N(O)C(=C1)C1CCCCC1	Active	0.6	0.4
Flumazenil	DB01205	CCOC(=O)C1=C2CN(C)C(=O)C3=C(C=CC(F)=C3)N2C=N1	Active	0.5	0.5
Levobunolol	DB01210	CC(C)(C)NC[C@H](O)COC1=CC=CC2=C1CCCC2=O	Active	0.5	0.5
Isocarboxazid	DB01247	CC1=CC(=NO1)C(=O)NNCC1=CC=CC=C1	Active	0.6	0.4
Olsalazine	DB01250	OC(=O)C1=C(O)C=CC(=C1)\N=N\C1=CC(C(O)=O)=C(O)C=C1	Active	0.6	0.4
Ergonovine	DB01253	[H][C@@]12CC3=CNC4=C3C(=CC=C4)C1=C[C@H](CN2C)C(=O)N[C@@H](C)CO	Active	0.6	0.4
Paliperidone	DB01267	CC1=C(CCN2CCC(CC2)C2=NOC3=C2C=CC(F)=C3)C(=O)N2CCCC(O)C2=N1	Active	0.5	0.5
Varenicline	DB01273	[H][C@]12C[C@]([H])(CNC1)C1=C2C=C2N=CC=NC2=C1	Active	0.6	0.4
Oxybenzone	DB01428	COC1=CC(O)=C(C=C1)C(=O)C1=CC=CC=C1	Active	0.5	0.5
Phenazopyridine	DB01438	NC1=CC=C(\N=N\C2=CC=CC=C2)C(N)=N1	Active	0.7	0.3
Fludiazepam	DB01567	CN1C2=C(C=C(Cl)C=C2)C(=NCC1=O)C1=C(F)C=CC=C1	Active	0.6	0.4
Prazepam	DB01588	ClC1=CC2=C(C=C1)N(CC1CC1)C(=O)CN=C2C1=CC=CC=C1	Active	0.7	0.3
Niflumic Acid	DB04552	OC(=O)C1=CC=CN=C1NC1=CC(=CC=C1)C(F)(F)F	Active	0.7	0.3
Lofexidine	DB04948	CC(OC1=C(Cl)C=CC=C1Cl)C1=NCCN1	Active	0.6	0.4
Ibudilast	DB05266	CC(C)C(=O)C1=C2C=CC=CN2N=C1C(C)C	Active	0.7	0.3
Nepafenac	DB06802	NC(=O)CC1=CC=CC(C(=O)C2=CC=CC=C2)=C1N	Active	0.6	0.4
Niclosamide	DB06803	OC1=C(C=C(Cl)C=C1)C(=O)NC1=C(Cl)C=C(C=C1)[N+]([O-])=O	Active	0.6	0.4
Diloxanide	DB08792	CN(C(=O)C(Cl)Cl)C1=CC=C(OC(=O)C2=CC=CO2)C=C1	Active	0.5	0.5
Cyanocobalamin	DB00115	[H][C@]12[C@H](CC(N)=O)[C@@]3(C)CCC(=O)NC[C@@]([H])(C)OP(O)(=O)O[C@@H]4[C@@H](CO)O[C@@H]([C@@H]4O)N4C=[N](C5=CC(C)=C(C)C=C45)[Co]456(C#N)N1C3=C(C)C1=[N]4C(=CC3=[N]5C(=C(C)C4=[N]6[C@]2(C)[C@@](C)(CC(N)=O)[C@@H]4CCC(N)=O)[C@@](C)(CC(N)=O)[C@@H]3CCC(N)=O)C(C)(C)[C@@H]1CCC(N)=O	Inactive	0	1
Tetrahydrofolic acid	DB00116	NC1=NC(=O)C2=C(NCC(CNC3=CC=C(C=C3)C(=O)N[C@@H](CCC(O)=O)C(O)=O)N2)N1	Inactive	0.1	0.9
L-Histidine	DB00117	N[C@@H](CC1=CN=CN1)C(O)=O	Inactive	0.1	0.9
S-Adenosylmethionine	DB00118	C[S+](CC[C@H](N)C(O)=O)C[C@H]1O[C@H]([C@H](O)[C@@H]1O)N1C=NC2=C1N=CN=C2N	Inactive	0.1	0.9
Pyruvic acid	DB00119	CC(=O)C(O)=O	Inactive	0	1
L-Phenylalanine	DB00120	N[C@@H](CC1=CC=CC=C1)C(O)=O	Inactive	0.2	0.8
Biotin	DB00121	[H][C@]12CS[C@@H](CCCCC(O)=O)[C@@]1([H])NC(=O)N2	Inactive	0	1
Choline	DB00122	C[N+](C)(C)CCO	Inactive	0	1
L-Lysine	DB00123	NCCCC[C@H](N)C(O)=O	Inactive	0	1
L-Arginine	DB00125	N[C@@H](CCCNC(N)=N)C(O)=O	Inactive	0	1
Vitamin C	DB00126	OC[C@H](O)[C@H]1OC(=O)C(O)=C1O	Inactive	0.1	0.9
Spermine	DB00127	NCCCNCCCCNCCCN	Inactive	0	1
L-Aspartic Acid	DB00128	N[C@@H](CC(O)=O)C(O)=O	Inactive	0	1
L-Ornithine	DB00129	NCCC[C@H](N)C(O)=O	Inactive	0	1
L-Glutamine	DB00130	N[C@@H](CCC(N)=O)C(O)=O	Inactive	0	1
Adenosine monophosphate	DB00131	NC1=NC=NC2=C1N=CN2[C@@H]1O[C@H](COP(O)(O)=O)[C@@H](O)[C@H]1O	Inactive	0.2	0.8
Alpha-Linolenic Acid	DB00132	CC\C=C/C\C=C/C\C=C/CCCCCCCC(O)=O	Inactive	0	1
L-Serine	DB00133	N[C@@H](CO)C(O)=O	Inactive	0	1
L-Methionine	DB00134	CSCC[C@H](N)C(O)=O	Inactive	0	1
L-Tyrosine	DB00135	N[C@@H](CC1=CC=C(O)C=C1)C(O)=O	Inactive	0	1
Calcitriol	DB00136	[H][C@@]1(CC[C@@]2([H])C(CCC[C@]12C)=CC=C1C[C@@H](O)C[C@H](O)C1=C)[C@H](C)CCCC(C)(C)O	Inactive	0.1	0.9
Xanthophyll	DB00137	CC(\C=C\C=C(C)\C=C\C1C(C)=CC(O)CC1(C)C)=C/C=C/C=C(C)/C=C/C=C(C)/C=C/C1=C(C)CC(O)CC1(C)C	Inactive	0	1
L-Cystine	DB00138	N[C@@H](CSSC[C@H](N)C(O)=O)C(O)=O	Inactive	0	1
Succinic acid	DB00139	OC(=O)CCC(O)=O	Inactive	0	1
Riboflavin	DB00140	CC1=CC2=C(C=C1C)N(C[C@H](O)[C@H](O)[C@H](O)CO)C1=NC(=O)NC(=O)C1=N2	Inactive	0	1
N-Acetyl-D-glucosamine	DB00141	CC(=O)N[C@H]1C(O)O[C@H](CO)[C@@H](O)[C@@H]1O	Inactive	0	1
L-Glutamic Acid	DB00142	N[C@@H](CCC(O)=O)C(O)=O	Inactive	0	1
Glutathione	DB00143	N[C@@H](CCC(=O)N[C@@H](CS)C(=O)NCC(O)=O)C(O)=O	Inactive	0	1
Phosphatidylserine	DB00144	CCCC(=O)O[C@H](COC(=O)CC)COP(O)(=O)OC[C@H](N)C(O)=O	Inactive	0	1
Glycine	DB00145	NCC(O)=O	Inactive	0	1
Calcidiol	DB00146	[H][C@@]1(CCC2[C@]1(C)CCC\C2=C/C=C1/C[C@H](O)CCC1=C)[C@H](C)CCCC(C)(C)O	Inactive	0.1	0.9
Pyridoxal	DB00147	CC1=NC=C(CO)C(C=O)=C1O	Inactive	0.1	0.9
Creatine	DB00148	CN(CC(O)=O)C(N)=N	Inactive	0	1
L-Leucine	DB00149	CC(C)CC(N)C(O)=O	Inactive	0	1
L-Tryptophan	DB00150	N[C@@H](CC1=CNC2=C1C=CC=C2)C(O)=O	Inactive	0.1	0.9
L-Cysteine	DB00151	N[C@@H](CS)C(O)=O	Inactive	0	1
Thiamine	DB00152	CC1=C(CCO)SC=[N+]1CC1=CN=C(C)N=C1N	Inactive	0.3	0.7
Ergocalciferol	DB00153	[H][C@@]1(CC[C@]2([H])[C@]1(C)CCC\C2=C/C=C1/C[C@@H](O)CCC1=C)[C@H](C)\C=C\[C@H](C)C(C)C	Inactive	0.1	0.9
gamma-Homolinolenic acid	DB00154	CCCCC\C=C/C\C=C/C\C=C/CCCCCCC(O)=O	Inactive	0	1
L-Citrulline	DB00155	N[C@@H](CCCNC(N)=O)C(O)=O	Inactive	0	1
L-Threonine	DB00156	C[C@@H](O)[C@H](N)C(O)=O	Inactive	0	1
NADH	DB00157	NC(=O)C1=CN(C=CC1)[C@@H]1O[C@H](CO[P@](O)(=O)O[P@](O)(=O)OC[C@H]2O[C@H]([C@H](O)[C@@H]2O)N2C=NC3=C2N=CN=C3N)[C@@H](O)[C@H]1O	Inactive	0	1
Folic Acid	DB00158	NC1=NC(=O)C2=C(N1)N=CC(CNC1=CC=C(C=C1)C(=O)N[C@@H](CCC(O)=O)C(O)=O)=N2	Inactive	0.1	0.9
Icosapent	DB00159	CC\C=C/C\C=C/C\C=C/C\C=C/C\C=C/CCCC(O)=O	Inactive	0	1
L-Alanine	DB00160	C[C@H](N)C(O)=O	Inactive	0	1
L-Valine	DB00161	CC(C)[C@H](N)C(O)=O	Inactive	0	1
Vitamin A	DB00162	CC(=CCO)C=CC=C(C)C=CC1=C(C)CCCC1(C)C	Inactive	0.1	0.9
Vitamin E	DB00163	CC(C)CCC[C@@H](C)CCC[C@@H](C)CCC[C@]1(C)CCC2=C(O1)C(C)=C(C)C(O)=C2C	Inactive	0	1
Pyridoxine	DB00165	CC1=NC=C(CO)C(CO)=C1O	Inactive	0	1
Lipoic Acid	DB00166	OC(=O)CCCC[C@@H]1CCSS1	Inactive	0	1
L-Isoleucine	DB00167	CC[C@H](C)[C@H](N)C(O)=O	Inactive	0	1
Aspartame	DB00168	COC(=O)C(CC1=CC=CC=C1)NC(=O)C(N)CC(O)=O	Inactive	0.2	0.8
Cholecalciferol	DB00169	[H][C@@]1(CC[C@@]2([H])C(CCC[C@]12C)=CC=C1C[C@@H](O)CCC1=C)[C@H](C)CCCC(C)C	Inactive	0.1	0.9
Menadione	DB00170	CC1=CC(=O)C2=C(C=CC=C2)C1=O	Inactive	0.2	0.8
Adenosine triphosphate	DB00171	NC1=NC=NC2=C1N=CN2[C@@H]1O[C@H](CO[P@](O)(=O)O[P@](O)(=O)OP(O)(O)=O)[C@@H](O)[C@H]1O	Inactive	0	1
L-Proline	DB00172	OC(=O)[C@@H]1CCCN1	Inactive	0	1
Adenine	DB00173	NC1=NC=NC2=C1NC=N2	Inactive	0	1
L-Asparagine	DB00174	N[C@@H](CC(N)=O)C(O)=O	Inactive	0	1
Pravastatin	DB00175	[H][C@]12[C@H](C[C@H](O)C=C1C=C[C@H](C)[C@@H]2CC[C@@H](O)C[C@@H](O)CC(O)=O)OC(=O)[C@@H](C)CC	Inactive	0.1	0.9
Fluvoxamine	DB00176	COCCCCC(=NOCCN)C1=CC=C(C=C1)C(F)(F)F	Inactive	0.3	0.7
Valsartan	DB00177	CCCCC(=O)N(CC1=CC=C(C=C1)C1=C(C=CC=C1)C1=NNN=N1)[C@@H](C(C)C)C(O)=O	Inactive	0.1	0.9
Ramipril	DB00178	[H][C@@]12CCC[C@]1([H])N([C@@H](C2)C(O)=O)C(=O)[C@H](C)N[C@@H](CCC1=CC=CC=C1)C(=O)OCC	Inactive	0	1
Masoprocol	DB00179	C[C@@H](CC1=CC(O)=C(O)C=C1)[C@H](C)CC1=CC(O)=C(O)C=C1	Inactive	0.1	0.9
Flunisolide	DB00180	[H][C@@]12C[C@@]3([H])[C@]4([H])C[C@H](F)C5=CC(=O)C=C[C@]5(C)[C@@]4([H])[C@@H](O)C[C@]3(C)[C@@]1(OC(C)(C)O2)C(=O)CO	Inactive	0	1
Baclofen	DB00181	NCC(CC(O)=O)C1=CC=C(Cl)C=C1	Inactive	0.2	0.8
Amphetamine	DB00182	C[C@H](N)CC1=CC=CC=C1	Inactive	0.3	0.7
Pentagastrin	DB00183	CSCC[C@H](NC(=O)[C@H](CC1=CNC2=C1C=CC=C2)NC(=O)CCNC(=O)OCC(C)C)C(=O)N[C@@H](CC(O)=O)C(=O)N[C@@H](CC1=CC=CC=C1)C(N)=O	Inactive	0	1
Nicotine	DB00184	CN1CCCC1C1=CC=CN=C1	Inactive	0	1
Cevimeline	DB00185	C[C@@H]1O[C@@]2(CS1)CN1CCC2CC1	Inactive	0	1
Esmolol	DB00187	COC(=O)CCC1=CC=C(OCC(O)CNC(C)C)C=C1	Inactive	0.3	0.7
Bortezomib	DB00188	CC(C)C[C@@H](NC(=O)[C@@H](CC1=CC=CC=C1)NC(=O)C1=NC=CN=C1)B(O)O	Inactive	0.2	0.8
Ethchlorvynol	DB00189	CCC(O)(\C=C\Cl)C#C	Inactive	0	1
Carbidopa	DB00190	C[C@@](CC1=CC(O)=C(O)C=C1)(NN)C(O)=O	Inactive	0.1	0.9
Phentermine	DB00191	CC(C)(N)CC1=CC=CC=C1	Inactive	0.3	0.7
Tramadol	DB00193	COC1=CC=CC(=C1)[C@@]1(O)CCCC[C@@H]1CN(C)C	Inactive	0.2	0.8
Vidarabine	DB00194	O.NC1=NC=NC2=C1N=CN2[C@@H]1O[C@H](CO)[C@@H](O)[C@@H]1O	Inactive	0.3	0.7
Betaxolol	DB00195	CC(C)NCC(O)COC1=CC=C(CCOCC2CC2)C=C1	Inactive	0.1	0.9
Fluconazole	DB00196	OC(CN1C=NC=N1)(CN1C=NC=N1)C1=C(F)C=C(F)C=C1	Inactive	0.4	0.6
Oseltamivir	DB00198	CCOC(=O)C1=C[C@@H](OC(CC)CC)[C@H](NC(C)=O)[C@@H](N)C1	Inactive	0	1
Erythromycin	DB00199	CC[C@H]1OC(=O)[C@H](C)[C@@H](O[C@H]2C[C@@](C)(OC)[C@@H](O)[C@H](C)O2)[C@H](C)[C@@H](O[C@@H]2O[C@H](C)C[C@@H]([C@H]2O)N(C)C)[C@](C)(O)C[C@@H](C)C(=O)[C@H](C)[C@@H](O)[C@]1(C)O	Inactive	0	1
Hydroxocobalamin	DB00200	[H][C@]12[C@H](CC(N)=O)[C@@]3(C)CCC(=O)NC[C@@H](C)OP([O-])(=O)O[C@@H]4[C@@H](CO)O[C@@H]([C@@H]4O)N4C=[N](C5=CC(C)=C(C)C=C45)[Co+]456(O)N1C3=C(C)C1=[N]4C(=CC3=[N]5C(=C(C)C4=[N]6[C@]2(C)[C@@](C)(CC(N)=O)[C@@H]4CCC(N)=O)[C@@](C)(CC(N)=O)[C@@H]3CCC(N)=O)C(C)(C)[C@@H]1CCC(N)=O	Inactive	0	1
Caffeine	DB00201	CN1C=NC2=C1C(=O)N(C)C(=O)N2C	Inactive	0.1	0.9
Succinylcholine	DB00202	C[N+](C)(C)CCOC(=O)CCC(=O)OCC[N+](C)(C)C	Inactive	0	1
Sildenafil	DB00203	CCCC1=NN(C)C2=C1NC(=NC2=O)C1=C(OCC)C=CC(=C1)S(=O)(=O)N1CCN(C)CC1	Inactive	0	1
Dofetilide	DB00204	CN(CCOC1=CC=C(NS(C)(=O)=O)C=C1)CCC1=CC=C(NS(C)(=O)=O)C=C1	Inactive	0	1
Reserpine	DB00206	[H][C@]12C[C@@H](OC(=O)C3=CC(OC)=C(OC)C(OC)=C3)[C@H](OC)[C@@H](C(=O)OC)[C@@]1([H])C[C@@]1([H])N(CCC3=C1NC1=C3C=CC(OC)=C1)C2	Inactive	0	1
Azithromycin	DB00207	CC[C@H]1OC(=O)[C@H](C)[C@@H](O[C@H]2C[C@@](C)(OC)[C@@H](O)[C@H](C)O2)C(C)[C@@H](O[C@@H]2O[C@H](C)C[C@@H]([C@H]2O)N(C)C)[C@](C)(O)C[C@@H](C)CN(C)[C@H](C)[C@@H](O)[C@]1(C)O	Inactive	0	1
Ticlopidine	DB00208	ClC1=C(CN2CCC3=C(C2)C=CS3)C=CC=C1	Inactive	0.1	0.9
Trospium	DB00209	OC(C(=O)OC1CC2CCC(C1)[N+]21CCCC1)(C1=CC=CC=C1)C1=CC=CC=C1	Inactive	0.1	0.9
Adapalene	DB00210	COC1=C(C=C(C=C1)C1=CC2=C(C=C1)C=C(C=C2)C(O)=O)C12CC3CC(CC(C3)C1)C2	Inactive	0.3	0.7
Midodrine	DB00211	COC1=CC(C(O)CNC(=O)CN)=C(OC)C=C1	Inactive	0.2	0.8
Remikiren	DB00212	CC(C)(C)S(=O)(=O)C[C@H](CC1=CC=CC=C1)C(=O)N[C@@H](CC1=CN=CN1)C(=O)N[C@H](CC1CCCCC1)[C@H](O)[C@H](O)C1CC1	Inactive	0	1
Pantoprazole	DB00213	COC1=C(OC)C(CS(=O)C2=NC3=C(N2)C=C(OC(F)F)C=C3)=NC=C1	Inactive	0.1	0.9
Torasemide	DB00214	CC(C)NC(=O)NS(=O)(=O)C1=C(NC2=CC(C)=CC=C2)C=CN=C1	Inactive	0.2	0.8
Citalopram	DB00215	CN(C)CCCC1(OCC2=C1C=CC(=C2)C#N)C1=CC=C(F)C=C1	Inactive	0.2	0.8
Eletriptan	DB00216	CN1CCC[C@@H]1CC1=CNC2=C1C=C(CCS(=O)(=O)C1=CC=CC=C1)C=C2	Inactive	0.1	0.9
Bethanidine	DB00217	OC(=O)[C@@H]1CC(=C\C=[N+]2/[C@@H](CC3=C2C=C(O)C(O)=C3)C([O-])=O)/C=C(N1)C(O)=O	Inactive	0.1	0.9
Moxifloxacin	DB00218	[H][C@]12CN(C[C@@]1([H])NCCC2)C1=C(OC)C2=C(C=C1F)C(=O)C(=CN2C1CC1)C(O)=O	Inactive	0.1	0.9
Oxyphenonium	DB00219	CC[N+](C)(CC)CCOC(=O)C(O)(C1CCCCC1)C1=CC=CC=C1	Inactive	0.1	0.9
Nelfinavir	DB00220	[H][C@@]12CCCC[C@]1([H])CN(C[C@@H](O)[C@H](CSC1=CC=CC=C1)NC(=O)C1=C(C)C(O)=CC=C1)[C@@H](C2)C(=O)NC(C)(C)C	Inactive	0	1
Isoetharine	DB00221	CCC(NC(C)C)C(O)C1=CC(O)=C(O)C=C1	Inactive	0.1	0.9
Glimepiride	DB00222	CCC1=C(C)CN(C(=O)NCCC2=CC=C(C=C2)S(=O)(=O)NC(=O)NC2CCC(C)CC2)C1=O	Inactive	0.2	0.8
Diflorasone	DB00223	[H][C@@]12C[C@H](C)[C@](OC(C)=O)(C(=O)COC(C)=O)[C@@]1(C)C[C@H](O)[C@@]1(F)[C@@]2([H])C[C@]([H])(F)C2=CC(=O)C=C[C@]12C	Inactive	0	1
Indinavir	DB00224	CC(C)(C)NC(=O)[C@@H]1CN(CC2=CC=CN=C2)CCN1C[C@@H](O)C[C@@H](CC1=CC=CC=C1)C(=O)N[C@@H]1[C@H](O)CC2=C1C=CC=C2	Inactive	0.1	0.9
Gadodiamide	DB00225	O.[Gd+3].CNC(=O)CN(CCN(CCN(CC([O-])=O)CC(=O)NC)CC([O-])=O)CC([O-])=O	Inactive	0	1
Guanadrel Sulfate	DB00226	NC(N)=NCC1COC2(CCCCC2)O1	Inactive	0	1
Lovastatin	DB00227	[H][C@]12[C@H](C[C@@H](C)C=C1C=C[C@H](C)[C@@H]2CC[C@@H]1C[C@@H](O)CC(=O)O1)OC(=O)[C@@H](C)CC	Inactive	0	1
Enflurane	DB00228	FC(F)OC(F)(F)C(F)Cl	Inactive	0	1
Cefotiam	DB00229	[H][C@]12SCC(CSC3=NN=NN3CCN(C)C)=C(N1C(=O)[C@H]2NC(=O)CC1=CSC(N)=N1)C(O)=O	Inactive	0	1
Pregabalin	DB00230	CC(C)C[C@H](CN)CC(O)=O	Inactive	0	1
Temazepam	DB00231	CN1C2=C(C=C(Cl)C=C2)C(=NC(O)C1=O)C1=CC=CC=C1	Inactive	0.2	0.8
Methyclothiazide	DB00232	CN1C(CCl)NC2=C(C=C(C(Cl)=C2)S(N)(=O)=O)S1(=O)=O	Inactive	0	1
Aminosalicylic Acid	DB00233	NC1=CC(O)=C(C=C1)C(O)=O	Inactive	0.1	0.9
Reboxetine	DB00234	[H][C@]1(CNCCO1)[C@@H](OC1=C(OCC)C=CC=C1)C1=CC=CC=C1	Inactive	0.3	0.7
Milrinone	DB00235	CC1=C(C=C(C#N)C(=O)N1)C1=CC=NC=C1	Inactive	0.4	0.6
Pipobroman	DB00236	BrCCC(=O)N1CCN(CC1)C(=O)CCBr	Inactive	0	1
Butabarbital	DB00237	CCC(C)C1(CC)C(=O)NC(=O)NC1=O	Inactive	0	1
Nevirapine	DB00238	CC1=C2NC(=O)C3=CC=CN=C3N(C3CC3)C2=NC=C1	Inactive	0.4	0.6
Oxiconazole	DB00239	ClC1=CC(Cl)=C(CO\N=C(\CN2C=CN=C2)C2=C(Cl)C=C(Cl)C=C2)C=C1	Inactive	0	1
Alclometasone	DB00240	[H][C@@]12C[C@@H](C)[C@](OC(=O)CC)(C(=O)COC(=O)CC)[C@@]1(C)C[C@H](O)[C@@]1([H])[C@@]2([H])[C@H](Cl)CC2=CC(=O)C=C[C@]12C	Inactive	0.1	0.9
Butalbital	DB00241	CC(C)CC1(CC=C)C(=O)NC(=O)NC1=O	Inactive	0.1	0.9
Ranolazine	DB00243	COC1=C(OCC(O)CN2CCN(CC(=O)NC3=C(C)C=CC=C3C)CC2)C=CC=C1	Inactive	0.1	0.9
Mesalazine	DB00244	NC1=CC=C(O)C(=C1)C(O)=O	Inactive	0.1	0.9
Benztropine	DB00245	[H][C@@]12CC[C@]([H])(CC(C1)OC(C1=CC=CC=C1)C1=CC=CC=C1)N2C	Inactive	0	1
Ziprasidone	DB00246	ClC1=CC2=C(CC(=O)N2)C=C1CCN1CCN(CC1)C1=NSC2=C1C=CC=C2	Inactive	0.2	0.8
Methysergide	DB00247	[H][C@@]12CC3=CN(C)C4=C3C(=CC=C4)C1=C[C@H](CN2C)C(=O)N[C@@H](CC)CO	Inactive	0.2	0.8
Cabergoline	DB00248	[H][C@@]12CC3=CNC4=C3C(=CC=C4)[C@@]1([H])C[C@H](CN2CC=C)C(=O)N(CCCN(C)C)C(=O)NCC	Inactive	0.2	0.8
Idoxuridine	DB00249	OC[C@H]1O[C@H](C[C@@H]1O)N1C=C(I)C(=O)NC1=O	Inactive	0.3	0.7
Dapsone	DB00250	NC1=CC=C(C=C1)S(=O)(=O)C1=CC=C(N)C=C1	Inactive	0.1	0.9
Terconazole	DB00251	CC(C)N1CCN(CC1)C1=CC=C(OC[C@H]2CO[C@@](CN3C=NC=N3)(O2)C2=C(Cl)C=C(Cl)C=C2)C=C1	Inactive	0	1
Phenytoin	DB00252	O=C1NC(=O)C(N1)(C1=CC=CC=C1)C1=CC=CC=C1	Inactive	0.1	0.9
Medrysone	DB00253	[H][C@@]12CC[C@H](C(C)=O)[C@@]1(C)C[C@H](O)[C@@]1([H])[C@@]2([H])C[C@H](C)C2=CC(=O)CC[C@]12C	Inactive	0	1
Doxycycline	DB00254	[H][C@@]12[C@@H](C)C3=CC=CC(O)=C3C(=O)C1=C(O)[C@]1(O)C(=O)C(C(N)=O)=C(O)[C@@H](N(C)C)[C@]1([H])[C@H]2O	Inactive	0.2	0.8
Diethylstilbestrol	DB00255	CCC(=C(CC)C1=CC=C(O)C=C1)C1=CC=C(O)C=C1	Inactive	0.2	0.8
Lymecycline	DB00256	[H][C@@]12C[C@@]3([H])C(C(=O)C4=C(O)C=CC=C4[C@@]3(C)O)=C(O)[C@]1(O)C(=O)C(C(=O)NCNCCCC[C@H](N)C(O)=O)=C(O)[C@H]2N(C)C	Inactive	0.1	0.9
Clotrimazole	DB00257	ClC1=C(C=CC=C1)C(N1C=CN=C1)(C1=CC=CC=C1)C1=CC=CC=C1	Inactive	0	1
Calcium Acetate	DB00258	[Ca++].CC([O-])=O.CC([O-])=O	Inactive	0	1
Sulfanilamide	DB00259	NC1=CC=C(C=C1)S(N)(=O)=O	Inactive	0	1
Cycloserine	DB00260	NC1CONC1=O	Inactive	0	1
Anagrelide	DB00261	Cl.ClC1=C(Cl)C2=C(C=C1)N=C1NC(=O)CN1C2	Inactive	0.2	0.8
Carmustine	DB00262	ClCCNC(=O)N(CCCl)N=O	Inactive	0	1
Sulfisoxazole	DB00263	CC1=NOC(NS(=O)(=O)C2=CC=C(N)C=C2)=C1C	Inactive	0	1
Metoprolol	DB00264	COCCC1=CC=C(OCC(O)CNC(C)C)C=C1	Inactive	0.2	0.8
Crotamiton	DB00265	CCN(C(=O)C=CC)C1=C(C)C=CC=C1	Inactive	0.2	0.8
Dicumarol	DB00266	OC1=C(CC2=C(O)OC3=C(C=CC=C3)C2=O)C(=O)C2=C(O1)C=CC=C2	Inactive	0.2	0.8
Cefmenoxime	DB00267	[H][C@]12SCC(CSC3=NN=NN3C)=C(N1C(=O)[C@H]2NC(=O)C(=N\OC)\C1=CSC(N)=N1)C(O)=O	Inactive	0	1
Ropinirole	DB00268	CCCN(CCC)CCC1=C2CC(=O)NC2=CC=C1	Inactive	0.2	0.8
Chlorotrianisene	DB00269	COC1=CC=C(C=C1)C(Cl)=C(C1=CC=C(OC)C=C1)C1=CC=C(OC)C=C1	Inactive	0.2	0.8
Diatrizoate	DB00271	CC(=O)NC1=C(I)C(NC(C)=O)=C(I)C(C(O)=O)=C1I	Inactive	0.2	0.8
Betazole	DB00272	NCCC1=CC=NN1	Inactive	0	1
Topiramate	DB00273	[H][C@@]12CO[C@@]3(COS(N)(=O)=O)OC(C)(C)O[C@@]3([H])[C@]1([H])OC(C)(C)O2	Inactive	0	1
Cefmetazole	DB00274	[H][C@]12SCC(CSC3=NN=NN3C)=C(N1C(=O)[C@]2(NC(=O)CSCC#N)OC)C(O)=O	Inactive	0	1
Olmesartan	DB00275	CCCC1=NC(=C(N1CC1=CC=C(C=C1)C1=C(C=CC=C1)C1=NNN=N1)C(=O)OCC1=C(C)OC(=O)O1)C(C)(C)O	Inactive	0	1
Amsacrine	DB00276	COC1=C(NC2=C3C=CC=CC3=NC3=C2C=CC=C3)C=CC(NS(C)(=O)=O)=C1	Inactive	0.1	0.9
Theophylline	DB00277	CN1C2=C(NC=N2)C(=O)N(C)C1=O	Inactive	0.1	0.9
Argatroban	DB00278	C[C@@H]1CCN([C@H](C1)C(O)=O)C(=O)[C@H](CCCN=C(N)N)NS(=O)(=O)C1=CC=CC2=C1NC[C@H](C)C2	Inactive	0	1
Liothyronine	DB00279	N[C@@H](CC1=CC(I)=C(OC2=CC(I)=C(O)C=C2)C(I)=C1)C(O)=O	Inactive	0.1	0.9
Disopyramide	DB00280	CC(C)N(CCC(C(N)=O)(C1=CC=CC=C1)C1=NC=CC=C1)C(C)C	Inactive	0	1
Lidocaine	DB00281	CCN(CC)CC(=O)NC1=C(C)C=CC=C1C	Inactive	0.1	0.9
Pamidronate	DB00282	NCCC(O)(P(O)(O)=O)P(O)(O)=O	Inactive	0	1
Clemastine	DB00283	CN1CCC[C@@H]1CCO[C@](C)(C1=CC=CC=C1)C1=CC=C(Cl)C=C1	Inactive	0	1
Acarbose	DB00284	C[C@H]1O[C@H](O[C@@H]2[C@@H](CO)O[C@H](O[C@@H]3[C@@H](CO)O[C@@H](O)[C@H](O)[C@H]3O)[C@H](O)[C@H]2O)[C@H](O)[C@@H](O)[C@@H]1N[C@H]1C=C(CO)[C@H](O)[C@H](O)[C@H]1O	Inactive	0	1
Venlafaxine	DB00285	COC1=CC=C(C=C1)C(CN(C)C)C1(O)CCCCC1	Inactive	0.1	0.9
Conjugated Estrogens	DB00286	[Na+].[H][C@@]12CCC(=O)[C@@]1(C)CC[C@]1([H])C3=CC=C(OS([O-])(=O)=O)C=C3CC[C@@]21[H]	Inactive	0	1
Travoprost	DB00287	CC(C)OC(=O)CCC\C=C/C[C@H]1[C@@H](O)C[C@@H](O)[C@@H]1\C=C\[C@@H](O)COC1=CC(=CC=C1)C(F)(F)F	Inactive	0	1
Amcinonide	DB00288	[H][C@@]12C[C@@]3([H])[C@]4([H])CCC5=CC(=O)C=C[C@]5(C)[C@@]4(F)[C@@H](O)C[C@]3(C)[C@@]1(OC1(CCCC1)O2)C(=O)COC(C)=O	Inactive	0	1
Atomoxetine	DB00289	CNCC[C@@H](OC1=C(C)C=CC=C1)C1=CC=CC=C1	Inactive	0	1
Bleomycin	DB00290	C[C@@H](O)[C@H](NC(=O)[C@@H](C)[C@H](O)[C@@H](C)NC(=O)[C@@H](NC(=O)C1=NC(=NC(N)=C1C)[C@H](CC(N)=O)NC[C@H](N)C(N)=O)[C@@H](OC1OC(CO)C(O)C(O)C1OC1OC(CO)C(O)C(OC(N)=O)C1O)C1=CN=CN1)C(=O)NCCC1=NC(=CS1)C1=NC(=CS1)C(=O)NCCC[S+](C)C	Inactive	0	1
Chlorambucil	DB00291	OC(=O)CCCC1=CC=C(C=C1)N(CCCl)CCCl	Inactive	0.1	0.9
Etomidate	DB00292	CCOC(=O)C1=CN=CN1C(C)C1=CC=CC=C1	Inactive	0.4	0.6
Raltitrexed	DB00293	CN(CC1=CC2=C(NC(C)=NC2=O)C=C1)C1=CC=C(S1)C(=O)N[C@@H](CCC(O)=O)C(O)=O	Inactive	0	1
Etonogestrel	DB00294	CCC12CC(=C)C3C(CCC4=CC(=O)CCC34)C1CC[C@@]2(O)C#C	Inactive	0	1
Morphine	DB00295	[H][C@@]12OC3=C(O)C=CC4=C3[C@@]11CCN(C)[C@]([H])(C4)[C@]1([H])C=C[C@@H]2O	Inactive	0.2	0.8
Ropivacaine	DB00296	CCCN1CCCC[C@H]1C(=O)NC1=C(C)C=CC=C1C	Inactive	0	1
Bupivacaine	DB00297	CCCCN1CCCCC1C(=O)NC1=C(C)C=CC=C1C	Inactive	0	1
Dapiprazole	DB00298	CC1=C(C=CC=C1)N1CCN(CCC2=NN=C3CCCCN23)CC1	Inactive	0	1
Penciclovir	DB00299	NC1=NC(=O)C2=C(N1)N(CCC(CO)CO)C=N2	Inactive	0.2	0.8
Tenofovir	DB00300	C[C@H](CN1C=NC2=C1N=CN=C2N)OCP(O)(O)=O	Inactive	0	1
Flucloxacillin	DB00301	[H][C@]12SC(C)(C)[C@@H](N1C(=O)[C@H]2NC(=O)C1=C(C)ON=C1C1=C(Cl)C=CC=C1F)C(O)=O	Inactive	0.2	0.8
Tranexamic Acid	DB00302	NCC1CCC(CC1)C(O)=O	Inactive	0	1
Ertapenem	DB00303	[H][C@]12[C@@H](C)C(S[C@]3([H])CN[C@@]([H])(C3)C(=O)NC3=CC=CC(=C3)C(O)=O)=C(N1C(=O)[C@]2([H])[C@@H](C)O)C(O)=O	Inactive	0.1	0.9
Desogestrel	DB00304	[H][C@@]12CC[C@@](O)(C#C)[C@@]1(CC)CC(=C)[C@]1([H])[C@@]3([H])CCCC=C3CC[C@@]21[H]	Inactive	0	1
Mitomycin	DB00305	CO[C@]12[C@H]3N[C@H]3CN1C1=C([C@H]2COC(N)=O)C(=O)C(N)=C(C)C1=O	Inactive	0.1	0.9
Talbutal	DB00306	CCC(C)C1(CC=C)C(=O)N(C)C(=O)N(C)C1=O	Inactive	0.1	0.9
Bexarotene	DB00307	CC1=CC2=C(C=C1C(=C)C1=CC=C(C=C1)C(O)=O)C(C)(C)CCC2(C)C	Inactive	0.3	0.7
Ibutilide	DB00308	CCCCCCCN(CC)CCCC(O)C1=CC=C(NS(C)(=O)=O)C=C1	Inactive	0	1
Vindesine	DB00309	[H][C@@]12N3CC[C@@]11C4=C(C=C(OC)C(=C4)[C@]4(C[C@]5([H])CN(C[C@](O)(CC)C5)CCC5=C4NC4=C5C=CC=C4)C(=O)OC)N(C)[C@@]1([H])[C@](O)([C@H](O)[C@]2(CC)C=CC3)C(N)=O	Inactive	0.3	0.7
Chlorthalidone	DB00310	NS(=O)(=O)C1=C(Cl)C=CC(=C1)C1(O)NC(=O)C2=C1C=CC=C2	Inactive	0	1
Ethoxzolamide	DB00311	CCOC1=CC2=C(C=C1)N=C(S2)S(N)(=O)=O	Inactive	0.2	0.8
Pentobarbital	DB00312	CCCC(C)C1(CC)C(=O)NC(=O)NC1=O	Inactive	0	1
Valproic Acid	DB00313	CCCC(CCC)C(O)=O	Inactive	0	1
Capreomycin	DB00314	[H][C@@]1(CCN=C(N)N1)[C@]1([H])NC(=O)\C(NC(=O)[C@H](CNC(=O)C[C@@H](N)CCCN)NC(=O)[C@H](C)NC(=O)[C@@H](N)CNC1=O)=C/NC(N)=O.[H][C@@]1(CCN=C(N)N1)[C@]1([H])NC(=O)\C(NC(=O)[C@H](CNC(=O)C[C@@H](N)CCCN)NC(=O)[C@H](CO)NC(=O)[C@@H](N)CNC1=O)=C/NC(N)=O	Inactive	0	1
Zolmitriptan	DB00315	CN(C)CCC1=CNC2=C1C=C(C[C@@H]1COC(=O)N1)C=C2	Inactive	0.2	0.8
Acetaminophen	DB00316	CC(=O)NC1=CC=C(O)C=C1	Inactive	0.2	0.8
Gefitinib	DB00317	COC1=CC2=C(C=C1OCCCN1CCOCC1)C(NC1=CC(Cl)=C(F)C=C1)=NC=N2	Inactive	0.2	0.8
Codeine	DB00318	[H][C@@]12OC3=C(OC)C=CC4=C3[C@@]11CCN(C)[C@]([H])(C4)[C@]1([H])C=C[C@@H]2O	Inactive	0.2	0.8
Piperacillin	DB00319	[Na+].[H][C@]12SC(C)(C)[C@@H](N1C(=O)[C@H]2NC(=O)[C@H](NC(=O)N1CCN(CC)C(=O)C1=O)C1=CC=CC=C1)C([O-])=O	Inactive	0	1
Dihydroergotamine	DB00320	[H][C@@]12CCCN1C(=O)[C@H](CC1=CC=CC=C1)N1C(=O)[C@](C)(NC(=O)[C@H]3CN(C)[C@]4([H])CC5=CNC6=C5C(=CC=C6)[C@@]4([H])C3)O[C@@]21O	Inactive	0.1	0.9
Amitriptyline	DB00321	CN(C)CCC=C1C2=C(CCC3=C1C=CC=C3)C=CC=C2	Inactive	0.1	0.9
Floxuridine	DB00322	OC[C@H]1O[C@H](C[C@@H]1O)N1C=C(F)C(=O)NC1=O	Inactive	0.1	0.9
Tolcapone	DB00323	CC1=CC=C(C=C1)C(=O)C1=CC(=C(O)C(O)=C1)[N+]([O-])=O	Inactive	0.3	0.7
Fluorometholone	DB00324	[H][C@@]12CC[C@](O)(C(C)=O)[C@@]1(C)C[C@H](O)[C@@]1(F)[C@@]2([H])C[C@H](C)C2=CC(=O)C=C[C@]12C	Inactive	0.2	0.8
Nitroprusside	DB00325	O=N[Fe--](C#N)(C#N)(C#N)(C#N)C#N	Inactive	0.1	0.9
Calcium Gluceptate	DB00326	[Ca++].OC[C@@H](O)[C@@H](O)[C@H](O)[C@@H](O)C(O)C([O-])=O.OC[C@@H](O)[C@@H](O)[C@H](O)[C@@H](O)C(O)C([O-])=O	Inactive	0	1
Hydromorphone	DB00327	[H][C@@]12OC3=C(O)C=CC4=C3[C@@]11CCN(C)[C@]([H])(C4)[C@]1([H])CCC2=O	Inactive	0.4	0.6
Ethambutol	DB00330	CCC(CO)NCCNC(CC)CO	Inactive	0	1
Metformin	DB00331	CN(C)C(=N)NC(N)=N	Inactive	0	1
Ipratropium	DB00332	[H][C@@]12CC[C@]([H])(CC(C1)OC(=O)C(CO)C1=CC=CC=C1)[N+]2(C)C(C)C	Inactive	0.1	0.9
Methadone	DB00333	CCC(=O)C(CC(C)N(C)C)(C1=CC=CC=C1)C1=CC=CC=C1	Inactive	0	1
Atenolol	DB00335	CC(C)NCC(O)COC1=CC=C(CC(N)=O)C=C1	Inactive	0.2	0.8
Nitrofurazone	DB00336	NC(=O)N\N=C\C1=CC=C(O1)[N+]([O-])=O	Inactive	0.1	0.9
Pimecrolimus	DB00337	[H][C@]12O[C@](O)([C@H](C)C[C@@H]1OC)C(=O)C(=O)N1CCCC[C@@]1([H])C(=O)O[C@@H]([C@@H](C)[C@@H](O)CC(=O)[C@H](CC)\C=C(C)/C[C@H](C)C[C@@H]2OC)C(\C)=C\[C@@H]1CC[C@H](Cl)[C@@H](C1)OC	Inactive	0	1
Omeprazole	DB00338	COC1=CC2=C(C=C1)N=C(N2)S(=O)CC1=NC=C(C)C(OC)=C1C	Inactive	0.3	0.7
Pyrazinamide	DB00339	NC(=O)C1=NC=CN=C1	Inactive	0.1	0.9
Metixene	DB00340	CN1CCCC(CC2C3=C(SC4=C2C=CC=C4)C=CC=C3)C1	Inactive	0	1
Cetirizine	DB00341	OC(=O)COCCN1CCN(CC1)C(C1=CC=CC=C1)C1=CC=C(Cl)C=C1	Inactive	0	1
Terfenadine	DB00342	CC(C)(C)C1=CC=C(C=C1)C(O)CCCN1CCC(CC1)C(O)(C1=CC=CC=C1)C1=CC=CC=C1	Inactive	0.1	0.9
Diltiazem	DB00343	COC1=CC=C(C=C1)[C@@H]1SC2=C(C=CC=C2)N(CCN(C)C)C(=O)[C@@H]1OC(C)=O	Inactive	0.1	0.9
Protriptyline	DB00344	CNCCCC1C2=C(C=CC=C2)C=CC2=C1C=CC=C2	Inactive	0.1	0.9
Aminohippurate	DB00345	NC1=CC=C(C=C1)C(=O)NCC(O)=O	Inactive	0.2	0.8
Alfuzosin	DB00346	COC1=CC2=C(C=C1OC)C(N)=NC(=N2)N(C)CCCNC(=O)C1CCCO1	Inactive	0.1	0.9
Trimethadione	DB00347	CN1C(=O)OC(C)(C)C1=O	Inactive	0	1
Clobazam	DB00349	CN1C2=C(C=C(Cl)C=C2)N(C2=CC=CC=C2)C(=O)CC1=O	Inactive	0.4	0.6
Minoxidil	DB00350	NC1=NC(=CC(N)=[N+]1[O-])N1CCCCC1	Inactive	0.1	0.9
Megestrol	DB00351	[H][C@@]12CC[C@](O)(C(C)=O)[C@@]1(C)CC[C@@]1([H])[C@@]2([H])C=C(C)C2=CC(=O)CC[C@]12C	Inactive	0.2	0.8
Methylergonovine	DB00353	[H][C@@]12CC3=CNC4=C3C(=CC=C4)C1=C[C@H](CN2C)C(=O)N[C@@H](CC)CO	Inactive	0.2	0.8
Buclizine	DB00354	CC(C)(C)C1=CC=C(CN2CCN(CC2)C(C2=CC=CC=C2)C2=CC=C(Cl)C=C2)C=C1	Inactive	0	1
Aztreonam	DB00355	C[C@H]1[C@H](NC(=O)C(=N\OC(C)(C)C(O)=O)\C2=CSC([NH3+])=N2)C(=O)N1S([O-])(=O)=O	Inactive	0	1
Chlorzoxazone	DB00356	ClC1=CC2=C(OC(=O)N2)C=C1	Inactive	0.3	0.7
Aminoglutethimide	DB00357	CCC1(CCC(=O)NC1=O)C1=CC=C(N)C=C1	Inactive	0.1	0.9
Mefloquine	DB00358	OC(C1CCCCN1)C1=CC(=NC2=C1C=CC=C2C(F)(F)F)C(F)(F)F	Inactive	0.3	0.7
Sulfadiazine	DB00359	NC1=CC=C(C=C1)S(=O)(=O)NC1=NC=CC=N1	Inactive	0	1
Tetrahydrobiopterin	DB00360	CC(O)C(O)C1CNC2=C(N1)C(=O)N=C(N)N2	Inactive	0.2	0.8
Vinorelbine	DB00361	[H][C@@]12N3CC[C@@]11C4=C(C=C(OC)C(=C4)[C@]4(CC5CN(CC(CC)=C5)CC5=C4NC4=C5C=CC=C4)C(=O)OC)N(C)[C@@]1([H])[C@](O)([C@H](OC(C)=O)[C@]2(CC)C=CC3)C(=O)OC	Inactive	0.2	0.8
Anidulafungin	DB00362	[H][C@@]12C[C@@H](O)CN1C(=O)[C@@]([H])(NC(=O)[C@H](C[C@@H](O)[C@@H](O)NC(=O)[C@]1([H])[C@@H](O)[C@@H](C)CN1C(=O)[C@@]([H])(NC(=O)[C@@]([H])(NC2=O)[C@H](O)[C@@H](O)C1=CC=C(O)C=C1)[C@@H](C)O)NC(=O)C1=CC=C(C=C1)C1=CC=C(C=C1)C1=CC=C(OCCCCC)C=C1)[C@@H](C)O	Inactive	0	1
Clozapine	DB00363	CN1CCN(CC1)C1=NC2=C(NC3=C1C=CC=C3)C=CC(Cl)=C2	Inactive	0.1	0.9
Sucralfate	DB00364	O[Al](O)OS(=O)(=O)OC[C@H]1O[C@@H](O[C@]2(COS(=O)(=O)O[Al](O)O)O[C@H](OS(=O)(=O)O[Al](O)O)[C@@H](OS(=O)(=O)O[Al](O)O)[C@@H]2OS(=O)(=O)O[Al](O)O)[C@H](OS(=O)(=O)O[Al](O)O)[C@@H](OS(=O)(=O)O[Al](O)O)[C@@H]1OS(=O)(=O)O[Al](O)O	Inactive	0.1	0.9
Grepafloxacin	DB00365	CC1CN(CCN1)C1=CC2=C(C(=O)C(=CN2C2CC2)C(O)=O)C(C)=C1F	Inactive	0.3	0.7
Doxylamine	DB00366	CN(C)CCOC(C)(C1=CC=CC=C1)C1=NC=CC=C1	Inactive	0.3	0.7
Levonorgestrel	DB00367	[H][C@@]12CC[C@@](O)(C#C)[C@@]1(CC)CC[C@]1([H])[C@@]3([H])CCC(=O)C=C3CC[C@@]21[H]	Inactive	0	1
Norepinephrine	DB00368	NC[C@H](O)C1=CC(O)=C(O)C=C1	Inactive	0	1
Cidofovir	DB00369	NC1=NC(=O)N(C[C@@H](CO)OCP(O)(O)=O)C=C1	Inactive	0	1
Mirtazapine	DB00370	CN1CCN2C(C1)C1=C(CC3=CC=CN=C23)C=CC=C1	Inactive	0.1	0.9
Meprobamate	DB00371	CCCC(C)(COC(N)=O)COC(N)=O	Inactive	0	1
Thiethylperazine	DB00372	CCSC1=CC2=C(SC3=C(C=CC=C3)N2CCCN2CCN(C)CC2)C=C1	Inactive	0.1	0.9
Timolol	DB00373	CC(C)(C)NC[C@H](O)COC1=NSN=C1N1CCOCC1	Inactive	0.1	0.9
Treprostinil	DB00374	[H][C@@]12C[C@H](O)[C@@H](CC[C@H](O)CCCCC)[C@]1([H])CC1=C(C2)C(OCC(O)=O)=CC=C1	Inactive	0	1
Colestipol	DB00375	ClCC1CO1.NCCNCCNCCNCCN	Inactive	0	1
Trihexyphenidyl	DB00376	OC(CCN1CCCCC1)(C1CCCCC1)C1=CC=CC=C1	Inactive	0	1
Palonosetron	DB00377	[H][C@]12CCCC3=CC=CC(C(=O)N(C1)[C@@H]1CN4CCC1CC4)=C23	Inactive	0.1	0.9
Dydrogesterone	DB00378	[H][C@@]12CC[C@H](C(C)=O)[C@@]1(C)CC[C@]1([H])[C@@]2([H])C=CC2=CC(=O)CC[C@@]12C	Inactive	0	1
Mexiletine	DB00379	CC(N)COC1=C(C)C=CC=C1C	Inactive	0	1
Dexrazoxane	DB00380	C[C@@H](CN1CC(=O)NC(=O)C1)N1CC(=O)NC(=O)C1	Inactive	0	1
Amlodipine	DB00381	CCOC(=O)C1=C(COCCN)NC(C)=C(C1C1=C(Cl)C=CC=C1)C(=O)OC	Inactive	0	1
Tacrine	DB00382	NC1=C2CCCCC2=NC2=C1C=CC=C2	Inactive	0.4	0.6
Oxyphencyclimine	DB00383	CN1CCCN=C1COC(=O)C(O)(C1CCCCC1)C1=CC=CC=C1	Inactive	0.1	0.9
Valrubicin	DB00385	CCCCC(=O)OCC(=O)[C@@]1(O)C[C@H](OC2CC(NC(=O)C(F)(F)F)C(O)C(C)O2)C2=C(C1)C(O)=C1C(=O)C3=C(C(=O)C1=C2O)C(OC)=CC=C3	Inactive	0.2	0.8
Procyclidine	DB00387	OC(CCN1CCCC1)(C1CCCCC1)C1=CC=CC=C1	Inactive	0	1
Phenylephrine	DB00388	CNC[C@H](O)C1=CC(O)=CC=C1	Inactive	0.2	0.8
Carbimazole	DB00389	CCOC(=O)N1C=CN(C)C1=S	Inactive	0.2	0.8
Digoxin	DB00390	[H][C@]12CC[C@]3([H])[C@]([H])(C[C@@H](O)[C@]4(C)C(CC[C@]34O)C3=CC(=O)OC3)[C@@]1(C)CC[C@@H](C2)O[C@H]1C[C@H](O)[C@H](O[C@H]2C[C@H](O)[C@H](O[C@H]3C[C@H](O)[C@H](O)[C@@H](C)O3)[C@@H](C)O2)[C@@H](C)O1	Inactive	0	1
Sulpiride	DB00391	CCN1CCCC1CNC(=O)C1=CC(=CC=C1OC)S(N)(=O)=O	Inactive	0	1
Ethopropazine	DB00392	CCN(CC)C(C)CN1C2=C(SC3=C1C=CC=C3)C=CC=C2	Inactive	0.2	0.8
Nimodipine	DB00393	COCCOC(=O)C1=C(C)NC(C)=C(C1C1=CC(=CC=C1)[N+]([O-])=O)C(=O)OC(C)C	Inactive	0.2	0.8
Beclomethasone	DB00394	[H][C@@]12C[C@H](C)[C@](O)(C(=O)CO)[C@@]1(C)C[C@H](O)[C@@]1(Cl)[C@@]2([H])CCC2=CC(=O)C=C[C@]12C	Inactive	0.2	0.8
Carisoprodol	DB00395	CCCC(C)(COC(N)=O)COC(=O)NC(C)C	Inactive	0	1
Progesterone	DB00396	[H][C@@]12CC[C@H](C(C)=O)[C@@]1(C)CC[C@@]1([H])[C@@]2([H])CCC2=CC(=O)CC[C@]12C	Inactive	0	1
Phenylpropanolamine	DB00397	C[C@@H](N)[C@@H](O)C1=CC=CC=C1	Inactive	0.4	0.6
Sorafenib	DB00398	CNC(=O)C1=NC=CC(OC2=CC=C(NC(=O)NC3=CC(=C(Cl)C=C3)C(F)(F)F)C=C2)=C1	Inactive	0	1
Zoledronate	DB00399	OC(CN1C=CN=C1)(P(O)(O)=O)P(O)(O)=O	Inactive	0	1
Griseofulvin	DB00400	COC1=CC(OC)=C(Cl)C2=C1C(=O)[C@]1(O2)[C@H](C)CC(=O)C=C1OC	Inactive	0.1	0.9
Nisoldipine	DB00401	COC(=O)C1=C(C)NC(C)=C(C1C1=C(C=CC=C1)[N+]([O-])=O)C(=O)OCC(C)C	Inactive	0.1	0.9
Eszopiclone	DB00402	CN1CCN(CC1)C(=O)O[C@@H]1N(C(=O)C2=NC=CN=C12)C1=NC=C(Cl)C=C1	Inactive	0.1	0.9
Ceruletide	DB00403	CCCC[C@@H](NC(=O)[C@H](CC1=CNC2=C1C=CC=C2)NC(=O)CNC(=O)[C@@H](NC(=O)[C@@H](N)CC1=CC=C(OS(O)(=O)=O)C=C1)[C@@H](C)O)C(=O)N[C@@H](CC(O)=O)C(=O)N[C@@H](CC1=CC=CC=C1)C(N)=O	Inactive	0.1	0.9
Alprazolam	DB00404	CC1=NN=C2CN=C(C3=CC=CC=C3)C3=C(C=CC(Cl)=C3)N12	Inactive	0.4	0.6
Dexbrompheniramine	DB00405	CN(C)CC[C@@H](C1=CC=C(Br)C=C1)C1=NC=CC=C1	Inactive	0.1	0.9
Gentian Violet	DB00406	CN(C)C1=CC=C(C=C1)C(C1=CC=C(C=C1)N(C)C)=C1C=CC(C=C1)=[N+](C)C	Inactive	0.2	0.8
Ardeparin	DB00407	CC(=O)NC1C(O)OC(COS(O)(=O)=O)C(OC2OC(C(OC3OC(CO)C(OC4OC(C(O)C(O)C4OS(O)(=O)=O)C(O)=O)C(OS(O)(=O)=O)C3NS(O)(=O)=O)C(O)C2OS(O)(=O)=O)C(O)=O)C1O	Inactive	0	1
Loxapine	DB00408	CN1CCN(CC1)C1=NC2=C(OC3=C1C=C(Cl)C=C3)C=CC=C2	Inactive	0.2	0.8
Remoxipride	DB00409	CCN1CCC[C@H]1CNC(=O)C1=C(OC)C(Br)=CC=C1OC	Inactive	0	1
Mupirocin	DB00410	C[C@H](O)[C@H](C)[C@@H]1O[C@H]1C[C@H]1CO[C@@H](C\C(C)=C\C(=O)OCCCCCCCCC(O)=O)[C@H](O)[C@@H]1O	Inactive	0	1
Carbachol	DB00411	C[N+](C)(C)CCOC(N)=O	Inactive	0	1
Rosiglitazone	DB00412	CN(CCOC1=CC=C(CC2SC(=O)NC2=O)C=C1)C1=NC=CC=C1	Inactive	0.1	0.9
Pramipexole	DB00413	CCCN[C@@H]1CCC2=C(C1)SC(N)=N2	Inactive	0.3	0.7
Acetohexamide	DB00414	CC(=O)C1=CC=C(C=C1)S(=O)(=O)NC(=O)NC1CCCCC1	Inactive	0.1	0.9
Ampicillin	DB00415	[H][C@]12SC(C)(C)[C@@H](N1C(=O)[C@H]2NC(=O)[C@H](N)C1=CC=CC=C1)C(O)=O	Inactive	0	1
Metocurine Iodide	DB00416	[I-].[I-].[H][C@]12CC3=CC=C(OC4=C(OC)C(OC)=CC5=C4[C@@]([H])(CC4=CC(OC6=CC1=C(CC[N+]2(C)C)C=C6OC)=C(OC)C=C4)[N+](C)(C)CC5)C=C3	Inactive	0.4	0.6
Secobarbital	DB00418	CCC[C@@H](C)C1(CC=C)C(=O)NC(=O)NC1=O	Inactive	0.2	0.8
Miglustat	DB00419	CCCCN1C[C@H](O)[C@@H](O)[C@H](O)[C@H]1CO	Inactive	0	1
Promazine	DB00420	CN(C)CCCN1C2=C(SC3=C1C=CC=C3)C=CC=C2	Inactive	0.2	0.8
Spironolactone	DB00421	[H][C@@]12CC[C@@]3(CCC(=O)O3)[C@@]1(C)CC[C@@]1([H])[C@@]2([H])[C@@]([H])(CC2=CC(=O)CC[C@]12C)SC(C)=O	Inactive	0	1
Methylphenidate	DB00422	COC(=O)C(C1CCCCN1)C1=CC=CC=C1	Inactive	0.3	0.7
Methocarbamol	DB00423	COC1=C(OCC(O)COC(N)=O)C=CC=C1	Inactive	0.1	0.9
Hyoscyamine	DB00424	CN1C2CCC1CC(C2)OC(=O)[C@H](CO)C1=CC=CC=C1	Inactive	0.1	0.9
Famciclovir	DB00426	CC(=O)OCC(CCN1C=NC2=C1N=C(N)N=C2)COC(C)=O	Inactive	0.1	0.9
Triprolidine	DB00427	CC1=CC=C(C=C1)C(=C/CN1CCCC1)\C1=NC=CC=C1	Inactive	0.2	0.8
Streptozocin	DB00428	CN(N=O)C(=O)N[C@H]1[C@@H](O)O[C@H](CO)[C@@H](O)[C@@H]1O	Inactive	0	1
Carboprost Tromethamine	DB00429	CCCCC[C@](C)(O)\C=C\[C@H]1[C@H](O)C[C@H](O)[C@@H]1C\C=C\CCCC(O)=O	Inactive	0.2	0.8
Cefpiramide	DB00430	[H][C@]12SCC(CSC3=NN=NN3C)=C(N1C(=O)C2NC(=O)[C@H](NC(=O)C1=CNC(C)=CC1=O)C1=CC=C(O)C=C1)C(O)=O	Inactive	0	1
Lindane	DB00431	ClC1C(Cl)C(Cl)C(Cl)C(Cl)C1Cl	Inactive	0	1
Trifluridine	DB00432	OC[C@H]1O[C@H](C[C@@H]1O)N1C=C(C(=O)NC1=O)C(F)(F)F	Inactive	0.2	0.8
Prochlorperazine	DB00433	CN1CCN(CCCN2C3=C(SC4=C2C=C(Cl)C=C4)C=CC=C3)CC1	Inactive	0.1	0.9
Cyproheptadine	DB00434	CN1CCC(CC1)=C1C2=C(C=CC=C2)C=CC2=C1C=CC=C2	Inactive	0.2	0.8
Nitric Oxide	DB00435	[N]=O	Inactive	0	1
Bendroflumethiazide	DB00436	NS(=O)(=O)C1=CC2=C(NC(CC3=CC=CC=C3)NS2(=O)=O)C=C1C(F)(F)F	Inactive	0.1	0.9
Allopurinol	DB00437	O=C1N=CN=C2NNC=C12	Inactive	0	1
Ceftazidime	DB00438	[H][C@]12SCC(C[N+]3=CC=CC=C3)=C(N1C(=O)[C@H]2NC(=O)C(=N/OC(C)(C)C(O)=O)\C1=CSC(N)=N1)C([O-])=O	Inactive	0	1
Trimethoprim	DB00440	COC1=CC(CC2=CN=C(N)N=C2N)=CC(OC)=C1OC	Inactive	0.2	0.8
Gemcitabine	DB00441	NC1=NC(=O)N(C=C1)[C@@H]1O[C@H](CO)[C@@H](O)C1(F)F	Inactive	0.2	0.8
Entecavir	DB00442	NC1=NC(=O)C2=C(N1)N(C=N2)[C@H]1C[C@H](O)[C@@H](CO)C1=C	Inactive	0.2	0.8
Betamethasone	DB00443	[H][C@@]12C[C@H](C)[C@](O)(C(=O)CO)[C@@]1(C)C[C@H](O)[C@@]1(F)[C@@]2([H])CCC2=CC(=O)C=C[C@]12C	Inactive	0.1	0.9
Teniposide	DB00444	[H][C@]12COC(=O)[C@]1([H])[C@H](C1=CC(OC)=C(O)C(OC)=C1)C1=C(C=C3OCOC3=C1)[C@H]2O[C@@H]1O[C@]2([H])COC(O[C@@]2([H])[C@H](O)[C@H]1O)C1=CC=CS1	Inactive	0	1
Epirubicin	DB00445	COC1=CC=CC2=C1C(=O)C1=C(O)C3=C(C[C@](O)(C[C@@H]3O[C@H]3C[C@H](N)[C@@H](O)[C@H](C)O3)C(=O)CO)C(O)=C1C2=O	Inactive	0	1
Chloramphenicol	DB00446	OCC(NC(=O)C(Cl)Cl)C(O)C1=CC=C(C=C1)[N+]([O-])=O	Inactive	0.1	0.9
Loracarbef	DB00447	O.N[C@@H](C(=O)NC1C2CCC(Cl)=C(N2C1=O)C(O)=O)C1=CC=CC=C1	Inactive	0.1	0.9
Lansoprazole	DB00448	CC1=C(OCC(F)(F)F)C=CN=C1CS(=O)C1=NC2=C(N1)C=CC=C2	Inactive	0.1	0.9
Dipivefrin	DB00449	CNCC(O)C1=CC(OC(=O)C(C)(C)C)=C(OC(=O)C(C)(C)C)C=C1	Inactive	0.1	0.9
Droperidol	DB00450	FC1=CC=C(C=C1)C(=O)CCCN1CCC(=CC1)N1C(=O)NC2=C1C=CC=C2	Inactive	0.2	0.8
Levothyroxine	DB00451	N[C@@H](CC1=CC(I)=C(OC2=CC(I)=C(O)C(I)=C2)C(I)=C1)C(O)=O	Inactive	0.1	0.9
Framycetin	DB00452	NC[C@@H]1O[C@H](O[C@@H]2[C@@H](CO)O[C@@H](O[C@@H]3[C@@H](O)[C@H](N)C[C@H](N)[C@H]3O[C@H]3O[C@H](CN)[C@@H](O)[C@H](O)[C@H]3N)[C@@H]2O)[C@H](N)[C@@H](O)[C@@H]1O	Inactive	0	1
Clomocycline	DB00453	[H][C@@]12C[C@@]3([H])C(C(=O)C4=C(O)C=CC(Cl)=C4[C@@]3(C)O)=C(O)[C@]1(O)C(=O)C(C(=O)NCO)=C(O)[C@H]2N(C)C	Inactive	0.2	0.8
Meperidine	DB00454	CCOC(=O)C1(CCN(C)CC1)C1=CC=CC=C1	Inactive	0.2	0.8
Loratadine	DB00455	CCOC(=O)N1CCC(CC1)=C1C2=NC=CC=C2CCC2=C1C=CC(Cl)=C2	Inactive	0.2	0.8
Cefalotin	DB00456	[H][C@]12SCC(COC(C)=O)=C(N1C(=O)[C@H]2NC(=O)CC1=CC=CS1)C(O)=O	Inactive	0	1
Imipramine	DB00458	CN(C)CCCN1C2=C(CCC3=C1C=CC=C3)C=CC=C2	Inactive	0	1
Acitretin	DB00459	COC1=C(C)C(C)=C(\C=C\C(C)=C\C=C\C(C)=C/C(O)=O)C(C)=C1	Inactive	0.1	0.9
Verteporfin	DB00460	COC(=O)CCC1=C(C)/C2=C/C3=N/C(=C\C4=C(C)C(C=C)=C(N4)/C=C4\N=C(\C=C\1N2)C(CCC(O)=O)=C\4C)/C1=CC=C([C@@H](C(=O)OC)[C@@]31C)C(=O)OC	Inactive	0.1	0.9
Nabumetone	DB00461	COC1=CC2=C(C=C1)C=C(CCC(C)=O)C=C2	Inactive	0.1	0.9
Methylscopolamine	DB00462	[Br-].[H][C@]12C[C@@H](C[C@@]([H])(C3OC13)[N+]2(C)C)OC(=O)[C@H](CO)C1=CC=CC=C1	Inactive	0	1
Metharbital	DB00463	CCC1(CC)C(=O)NC(=O)N(C)C1=O	Inactive	0	1
Sodium Tetradecyl Sulfate	DB00464	CCCCCCCCCCCCCCOS(O)(=O)=O	Inactive	0	1
Ketorolac	DB00465	OC(=O)C1CCN2C1=CC=C2C(=O)C1=CC=CC=C1	Inactive	0.1	0.9
Picrotoxin	DB00466	[H][C@@]12OC(=O)[C@@]34OC3C[C@@](O)(C3[C@@H](C1OC3=O)C(C)=C)[C@@]24C.[H][C@@]12C[C@@]3(O)C4[C@@H](C(OC4=O)[C@@]4([H])OC(=O)[C@]1(O2)[C@@]34C)C(C)(C)O	Inactive	0	1
Enoxacin	DB00467	CCN1C=C(C(O)=O)C(=O)C2=C1N=C(N1CCNCC1)C(F)=C2	Inactive	0.3	0.7
Quinine	DB00468	[H][C@]1(CC2CCN1C[C@@H]2C=C)[C@H](O)C1=CC=NC2=C1C=C(OC)C=C2	Inactive	0.2	0.8
Tenoxicam	DB00469	CN1S(=O)(=O)C2=C(SC=C2)C(=O)\C1=C(\O)NC1=NC=CC=C1	Inactive	0	1
Marinol	DB00470	[H][C@@]12C=C(C)CC[C@@]1([H])C(C)(C)OC1=C2C(O)=CC(CCCCC)=C1	Inactive	0	1
Montelukast	DB00471	CC(C)(O)C1=C(CC[C@@H](SCC2(CC(O)=O)CC2)C2=CC(\C=C\C3=NC4=C(C=CC(Cl)=C4)C=C3)=CC=C2)C=CC=C1	Inactive	0.3	0.7
Fluoxetine	DB00472	CNCCC(OC1=CC=C(C=C1)C(F)(F)F)C1=CC=CC=C1	Inactive	0.2	0.8
Hexylcaine	DB00473	CC(CNC1CCCCC1)OC(=O)C1=CC=CC=C1	Inactive	0.3	0.7
Methohexital	DB00474	CCC#CC(C)C1(CC=C)C(=O)NC(=O)N(C)C1=O	Inactive	0.1	0.9
Duloxetine	DB00476	CNCC[C@H](OC1=CC=CC2=C1C=CC=C2)C1=CC=CS1	Inactive	0.3	0.7
Chlorpromazine	DB00477	CN(C)CCCN1C2=C(SC3=C1C=C(Cl)C=C3)C=CC=C2	Inactive	0.1	0.9
Rimantadine	DB00478	CC(N)C12CC3CC(CC(C3)C1)C2	Inactive	0	1
Amikacin	DB00479	NCC[C@H](O)C(=O)N[C@@H]1C[C@H](N)[C@@H](O[C@H]2O[C@H](CN)[C@@H](O)[C@H](O)[C@H]2O)[C@H](O)[C@H]1O[C@H]1O[C@H](CO)[C@@H](O)[C@H](N)[C@H]1O	Inactive	0	1
Lenalidomide	DB00480	NC1=CC=CC2=C1CN(C1CCC(=O)NC1=O)C2=O	Inactive	0.3	0.7
Raloxifene	DB00481	OC1=CC=C(C=C1)C1=C(C(=O)C2=CC=C(OCCN3CCCCC3)C=C2)C2=C(S1)C=C(O)C=C2	Inactive	0.2	0.8
Celecoxib	DB00482	CC1=CC=C(C=C1)C1=CC(=NN1C1=CC=C(C=C1)S(N)(=O)=O)C(F)(F)F	Inactive	0.4	0.6
Gallamine Triethiodide	DB00483	CCN(CC)CCOC1=CC=CC(OCCN(CC)CC)=C1OCCN(CC)CC	Inactive	0	1
Brimonidine	DB00484	BrC1=C(NC2=NCCN2)C=CC2=C1N=CC=N2	Inactive	0.3	0.7
Dicloxacillin	DB00485	[H][C@]12SC(C)(C)[C@@H](N1C(=O)[C@H]2NC(=O)C1=C(C)ON=C1C1=C(Cl)C=CC=C1Cl)C(O)=O	Inactive	0.3	0.7
Nabilone	DB00486	[H][C@@]12CC(=O)CC[C@@]1([H])C(C)(C)OC1=C2C(O)=CC(=C1)C(C)(C)CCCCCC	Inactive	0	1
Pefloxacin	DB00487	CCN1C=C(C(O)=O)C(=O)C2=C1C=C(N1CCN(C)CC1)C(F)=C2	Inactive	0.2	0.8
Altretamine	DB00488	CN(C)C1=NC(=NC(=N1)N(C)C)N(C)C	Inactive	0.1	0.9
Sotalol	DB00489	CC(C)NCC(O)C1=CC=C(NS(C)(=O)=O)C=C1	Inactive	0.2	0.8
Buspirone	DB00490	O=C1CC2(CCCC2)CC(=O)N1CCCCN1CCN(CC1)C1=NC=CC=N1	Inactive	0	1
Miglitol	DB00491	OCCN1C[C@H](O)[C@@H](O)[C@H](O)[C@H]1CO	Inactive	0	1
Fosinopril	DB00492	CCC(=O)OC(OP(=O)(CCCCC1=CC=CC=C1)CC(=O)N1C[C@@H](C[C@H]1C(O)=O)C1CCCCC1)C(C)C	Inactive	0	1
Cefotaxime	DB00493	[H][C@]12SCC(COC(C)=O)=C(N1C(=O)[C@H]2NC(=O)C(=NOC)C1=CSC(N)=N1)C(O)=O	Inactive	0	1
Entacapone	DB00494	CCN(CC)C(=O)C(\C#N)=C\C1=CC(=C(O)C(O)=C1)[N+]([O-])=O	Inactive	0.2	0.8
Zidovudine	DB00495	CC1=CN([C@H]2C[C@H](N=[N+]=[N-])[C@@H](CO)O2)C(=O)NC1=O	Inactive	0.1	0.9
Darifenacin	DB00496	NC(=O)C([C@@H]1CCN(CCC2=CC3=C(OCC3)C=C2)C1)(C1=CC=CC=C1)C1=CC=CC=C1	Inactive	0.1	0.9
Oxycodone	DB00497	[H][C@@]12OC3=C(OC)C=CC4=C3[C@@]11CCN(C)[C@]([H])(C4)[C@]1(O)CCC2=O	Inactive	0.2	0.8
Phenindione	DB00498	O=C1C(C(=O)C2=C1C=CC=C2)C1=CC=CC=C1	Inactive	0.4	0.6
Tolmetin	DB00500	CN1C(CC(O)=O)=CC=C1C(=O)C1=CC=C(C)C=C1	Inactive	0.3	0.7
Cimetidine	DB00501	C\N=C(\NCCSCC1=C(C)NC=N1)NC#N	Inactive	0.1	0.9
Haloperidol	DB00502	OC1(CCN(CCCC(=O)C2=CC=C(F)C=C2)CC1)C1=CC=C(Cl)C=C1	Inactive	0.2	0.8
Ritonavir	DB00503	CC(C)[C@H](NC(=O)N(C)CC1=CSC(=N1)C(C)C)C(=O)N[C@H](C[C@H](O)[C@H](CC1=CC=CC=C1)NC(=O)OCC1=CN=CS1)CC1=CC=CC=C1	Inactive	0	1
Levallorphan	DB00504	[H][C@@]12CCCC[C@@]11CCN(CC=C)[C@@H]2CC2=C1C=C(O)C=C2	Inactive	0.1	0.9
Tridihexethyl	DB00505	CC[N+](CC)(CC)CCC(O)(C1CCCCC1)C1=CC=CC=C1	Inactive	0.1	0.9
Norgestrel	DB00506	[H][C@@]12CC[C@@](O)(C#C)[C@@]1(CC)CC[C@]1([H])[C@@]3([H])CCC(=O)C=C3CC[C@@]21[H]	Inactive	0	1
Triflupromazine	DB00508	CN(C)CCCN1C2=C(SC3=C1C=C(C=C3)C(F)(F)F)C=CC=C2	Inactive	0.3	0.7
Dextrothyroxine	DB00509	NC(CC1=CC(I)=C(OC2=CC(I)=C(O)C(I)=C2)C(I)=C1)C(O)=O	Inactive	0.1	0.9
Divalproex sodium	DB00510	[Na+].CCCC(CCC)C(O)=O.CCCC(CCC)C([O-])=O	Inactive	0	1
Acetyldigitoxin	DB00511	[H][C@]12CC[C@]3([H])[C@]([H])(CC[C@]4(C)[C@H](CC[C@]34O)C3=CC(=O)OC3)[C@@]1(C)CCC(C2)O[C@H]1C[C@H](O)[C@H](O[C@H]2C[C@H](O)C(O[C@H]3C[C@H](OC(C)=O)[C@H](O)[C@@H](C)O3)[C@@H](C)O2)[C@@H](C)O1	Inactive	0	1
Vancomycin	DB00512	CN[C@H](CC(C)C)C(=O)N[C@@H]1[C@H](O)C2=CC=C(OC3=C(O[C@@H]4O[C@H](CO)[C@@H](O)[C@H](O)[C@H]4O[C@H]4C[C@](C)(N)[C@H](O)[C@H](C)O4)C4=CC(=C3)[C@@H](NC(=O)[C@H](CC(N)=O)NC1=O)C(=O)N[C@@H]1C3=CC(=C(O)C=C3)C3=C(O)C=C(O)C=C3[C@H](NC(=O)[C@@H](NC1=O)[C@H](O)C1=CC(Cl)=C(O4)C=C1)C(O)=O)C(Cl)=C2	Inactive	0	1
Aminocaproic Acid	DB00513	NCCCCCC(O)=O	Inactive	0	1
Dextromethorphan	DB00514	[H][C@]12CCCC[C@]11CCN(C)[C@H]2CC2=C1C=C(OC)C=C2	Inactive	0	1
Cisplatin	DB00515	N[Pt](N)(Cl)Cl	Inactive	0	1
Bentoquatam	DB00516	O.O=[Si]=O.O=[Al]O[Al]=O	Inactive	0	1
Anisotropine Methylbromide	DB00517	[Br-].[H][C@]12CC[C@]([H])(C[C@@H](C1)OC(=O)C(CCC)CCC)[N+]2(C)C	Inactive	0	1
Albendazole	DB00518	CCCSC1=CC2=C(C=C1)N=C(NC(=O)OC)N2	Inactive	0.3	0.7
Trandolapril	DB00519	[H][C@@]12C[C@H](N(C(=O)[C@H](C)N[C@@H](CCC3=CC=CC=C3)C(=O)OCC)[C@@]1([H])CCCC2)C(O)=O	Inactive	0	1
Caspofungin	DB00520	CCC(C)CC(C)CCCCCCCCC(=O)N[C@H]1C[C@@H](O)[C@@H](NCCN)NC(=O)[C@@H]2[C@@H](O)CCN2C(=O)[C@@H](NC(=O)[C@@H](NC(=O)[C@@H]2C[C@@H](O)CN2C(=O)[C@@H](NC1=O)[C@@H](C)O)[C@H](O)[C@@H](O)C1=CC=C(O)C=C1)[C@H](O)CCN	Inactive	0	1
Carteolol	DB00521	CC(C)(C)NCC(O)COC1=C2CCC(=O)NC2=CC=C1	Inactive	0.1	0.9
Bentiromide	DB00522	OC(=O)C1=CC=C(NC(=O)C(CC2=CC=C(O)C=C2)NC(=O)C2=CC=CC=C2)C=C1	Inactive	0.2	0.8
Alitretinoin	DB00523	CC(/C=C/C1=C(C)CCCC1(C)C)=C\C=C\C(C)=C\C(O)=O	Inactive	0.1	0.9
Metolazone	DB00524	CC1NC2=C(C=C(C(Cl)=C2)S(N)(=O)=O)C(=O)N1C1=C(C)C=CC=C1	Inactive	0	1
Tolnaftate	DB00525	CN(C(=S)OC1=CC2=C(C=CC=C2)C=C1)C1=CC(C)=CC=C1	Inactive	0.2	0.8
Oxaliplatin	DB00526	O=C1O[Pt]2(N[C@@H]3CCCC[C@H]3N2)OC1=O	Inactive	0	1
Dibucaine	DB00527	CCCCOC1=NC2=C(C=CC=C2)C(=C1)C(=O)NCCN(CC)CC	Inactive	0.2	0.8
Lercanidipine	DB00528	COC(=O)C1=C(C)NC(C)=C(C1C1=CC(=CC=C1)[N+]([O-])=O)C(=O)OC(C)(C)CN(C)CCC(C1=CC=CC=C1)C1=CC=CC=C1	Inactive	0	1
Foscarnet	DB00529	OC(=O)P(O)(O)=O	Inactive	0	1
Erlotinib	DB00530	COCCOC1=C(OCCOC)C=C2C(NC3=CC(=CC=C3)C#C)=NC=NC2=C1	Inactive	0.3	0.7
Cyclophosphamide	DB00531	ClCCN(CCCl)P1(=O)NCCCO1	Inactive	0	1
Mephenytoin	DB00532	CCC1(NC(=O)N(C)C1=O)C1=CC=CC=C1	Inactive	0.4	0.6
Chlormerodrin	DB00534	COC(CNC(N)=O)C[Hg]Cl	Inactive	0	1
Cefdinir	DB00535	[H][C@]12SCC(C=C)=C(N1C(=O)[C@H]2NC(=O)C(=N/O)\C1=CSC(N)=N1)C(O)=O	Inactive	0.1	0.9
Guanidine	DB00536	NC(N)=N	Inactive	0	1
Ciprofloxacin	DB00537	OC(=O)C1=CN(C2CC2)C2=C(C=C(F)C(=C2)N2CCNCC2)C1=O	Inactive	0.3	0.7
Gadoversetamide	DB00538	[Gd+3].COCCNC(=O)CN(CCN(CCN(CC([O-])=O)CC(=O)NCCOC)CC([O-])=O)CC([O-])=O	Inactive	0	1
Toremifene	DB00539	CN(C)CCOC1=CC=C(C=C1)C(\C1=CC=CC=C1)=C(\CCCl)C1=CC=CC=C1	Inactive	0.1	0.9
Nortriptyline	DB00540	CNCCC=C1C2=C(CCC3=C1C=CC=C3)C=CC=C2	Inactive	0.1	0.9
Vincristine	DB00541	[H][C@@]12N3CC[C@@]11C4=C(C=C(OC)C(=C4)[C@]4(C[C@]5([H])CN(C[C@](O)(CC)C5)CCC5=C4NC4=C5C=CC=C4)C(=O)OC)N(C=O)[C@@]1([H])[C@](O)([C@H](OC(C)=O)[C@]2(CC)C=CC3)C(=O)OC	Inactive	0.2	0.8
Benazepril	DB00542	CCOC(=O)[C@H](CCC1=CC=CC=C1)N[C@H]1CCC2=C(C=CC=C2)N(CC(O)=O)C1=O	Inactive	0.1	0.9
Amoxapine	DB00543	ClC1=CC2=C(OC3=C(C=CC=C3)N=C2N2CCNCC2)C=C1	Inactive	0.3	0.7
Fluorouracil	DB00544	FC1=CNC(=O)NC1=O	Inactive	0	1
Pyridostigmine	DB00545	CN(C)C(=O)OC1=CC=C[N+](C)=C1	Inactive	0	1
Desoximetasone	DB00547	[H][C@@]12C[C@@H](C)[C@H](C(=O)CO)[C@@]1(C)C[C@H](O)[C@@]1(F)[C@@]2([H])CCC2=CC(=O)C=C[C@]12C	Inactive	0.1	0.9
Azelaic Acid	DB00548	OC(=O)CCCCCCCC(O)=O	Inactive	0	1
Zafirlukast	DB00549	COC1=C(CC2=CN(C)C3=C2C=C(NC(=O)OC2CCCC2)C=C3)C=CC(=C1)C(=O)NS(=O)(=O)C1=C(C)C=CC=C1	Inactive	0	1
Propylthiouracil	DB00550	CCCC1=CC(=O)NC(=S)N1	Inactive	0	1
Acetohydroxamic Acid	DB00551	CC(=O)NO	Inactive	0	1
Pentostatin	DB00552	OC[C@H]1O[C@H](C[C@@H]1O)N1C=NC2=C1N=CNC[C@H]2O	Inactive	0.2	0.8
Methoxsalen	DB00553	COC1=C2OC(=O)C=CC2=CC2=C1OC=C2	Inactive	0.3	0.7
Piroxicam	DB00554	CN1\C(C(=O)C2=C(C=CC=C2)S1(=O)=O)=C(\O)NC1=NC=CC=C1	Inactive	0.1	0.9
Perflutren	DB00556	FC(F)(F)C(F)(F)C(F)(F)F	Inactive	0	1
Hydroxyzine	DB00557	OCCOCCN1CCN(CC1)C(C1=CC=CC=C1)C1=CC=C(Cl)C=C1	Inactive	0	1
Zanamivir	DB00558	[H][C@]1(OC(=C[C@H](N=C(N)N)[C@H]1NC(C)=O)C(O)=O)[C@H](O)[C@H](O)CO	Inactive	0	1
Bosentan	DB00559	COC1=C(OC2=C(OCCO)N=C(N=C2NS(=O)(=O)C2=CC=C(C=C2)C(C)(C)C)C2=NC=CC=N2)C=CC=C1	Inactive	0	1
Tigecycline	DB00560	[H][C@@]12CC3=C(C(=O)C1=C(O)[C@]1(O)C(=O)C(C(N)=O)=C(O)[C@@H](N(C)C)[C@]1([H])C2)C(O)=C(NC(=O)CNC(C)(C)C)C=C3N(C)C	Inactive	0.1	0.9
Doxapram	DB00561	CCN1CC(CCN2CCOCC2)C(C1=O)(C1=CC=CC=C1)C1=CC=CC=C1	Inactive	0.2	0.8
Benzthiazide	DB00562	NS(=O)(=O)C1=CC2=C(NC(CSCC3=CC=CC=C3)=NS2(=O)=O)C=C1Cl	Inactive	0	1
Methotrexate	DB00563	CN(CC1=NC2=C(N=C1)N=C(N)N=C2N)C1=CC=C(C=C1)C(=O)N[C@@H](CCC(O)=O)C(O)=O	Inactive	0.1	0.9
Cisatracurium Besylate	DB00565	[O-]S(=O)(=O)C1=CC=CC=C1.[O-]S(=O)(=O)C1=CC=CC=C1.COC1=CC2=C(C=C1OC)[C@@H](CC1=CC(OC)=C(OC)C=C1)[N@@+](C)(CCC(=O)OCCCCCOC(=O)CC[N@@+]1(C)CCC3=C(C=C(OC)C(OC)=C3)[C@H]1CC1=CC(OC)=C(OC)C=C1)CC2	Inactive	0.2	0.8
Succimer	DB00566	OC(=O)C(S)C(S)C(O)=O	Inactive	0	1
Cephalexin	DB00567	[H][C@]12SCC(C)=C(N1C(=O)[C@H]2NC(=O)[C@H](N)C1=CC=CC=C1)C(O)=O	Inactive	0.2	0.8
Cinnarizine	DB00568	C(C=CC1=CC=CC=C1)N1CCN(CC1)C(C1=CC=CC=C1)C1=CC=CC=C1	Inactive	0	1
Fondaparinux sodium	DB00569	[Na+].[Na+].[Na+].[Na+].[Na+].[Na+].[Na+].[Na+].[Na+].[Na+].CO[C@H]1O[C@H](COS([O-])(=O)=O)[C@@H](O[C@@H]2O[C@H]([C@@H](O[C@H]3O[C@H](COS([O-])(=O)=O)[C@@H](O[C@@H]4O[C@@H]([C@@H](O[C@H]5O[C@H](COS([O-])(=O)=O)[C@@H](O)[C@H](O)[C@H]5NS([O-])(=O)=O)[C@H](O)[C@H]4O)C([O-])=O)[C@H](OS([O-])(=O)=O)[C@H]3NS([O-])(=O)=O)[C@H](O)[C@H]2OS([O-])(=O)=O)C([O-])=O)[C@H](O)[C@H]1NS([O-])(=O)=O	Inactive	0	1
Vinblastine	DB00570	[H][C@@]12N3CC[C@@]11C4=C(C=C(OC)C(=C4)[C@]4(C[C@@H]5CN(C[C@](O)(CC)C5)CCC5=C4NC4=C5C=CC=C4)C(=O)OC)N(C)[C@@]1([H])[C@](O)([C@H](OC(C)=O)[C@]2(CC)C=CC3)C(=O)OC	Inactive	0.2	0.8
Propranolol	DB00571	CC(C)NCC(O)COC1=CC=CC2=C1C=CC=C2	Inactive	0.2	0.8
Atropine	DB00572	[H][C@]12CC[C@]([H])(CC(C1)OC(=O)C(CO)C1=CC=CC=C1)N2C	Inactive	0.1	0.9
Fenoprofen	DB00573	CC(C(O)=O)C1=CC(OC2=CC=CC=C2)=CC=C1	Inactive	0.1	0.9
Clonidine	DB00575	ClC1=CC=CC(Cl)=C1NC1=NCCN1	Inactive	0.3	0.7
Sulfamethizole	DB00576	CC1=NN=C(NS(=O)(=O)C2=CC=C(N)C=C2)S1	Inactive	0	1
Valaciclovir	DB00577	CC(C)[C@H](N)C(=O)OCCOCN1C=NC2=C1NC(N)=NC2=O	Inactive	0.2	0.8
Carbenicillin	DB00578	[H][C@]12SC(C)(C)[C@@H](N1C(=O)[C@H]2NC(=O)C(C(O)=O)C1=CC=CC=C1)C(O)=O	Inactive	0.3	0.7
Mazindol	DB00579	OC1(N2CCN=C2C2=C1C=CC=C2)C1=CC=C(Cl)C=C1	Inactive	0.1	0.9
Lactulose	DB00581	OC[C@H]1O[C@](O)(CO)[C@@H](O)[C@@H]1O[C@@H]1O[C@H](CO)[C@H](O)[C@H](O)[C@H]1O	Inactive	0	1
L-Carnitine	DB00583	C[N+](C)(C)C[C@H](O)CC([O-])=O	Inactive	0	1
Enalapril	DB00584	CCOC(=O)[C@@H](CCC1=CC=CC=C1)N[C@@H](C)C(=O)N1CCC[C@H]1C(O)=O	Inactive	0.1	0.9
Nizatidine	DB00585	CN\C(NCCSCC1=CSC(CN(C)C)=N1)=C/[N+]([O-])=O	Inactive	0	1
Diclofenac	DB00586	OC(=O)CC1=C(NC2=C(Cl)C=CC=C2Cl)C=CC=C1	Inactive	0.4	0.6
Cinalukast	DB00587	CCC(CC)(CC(=O)NC1=CC(\C=C\C2=NC(=CS2)C2CCC2)=CC=C1)C(O)=O	Inactive	0	1
Fluticasone Propionate	DB00588	[H][C@@]12C[C@@H](C)[C@](OC(=O)CC)(C(=O)SCF)[C@@]1(C)C[C@H](O)[C@@]1(F)[C@@]2([H])C[C@]([H])(F)C2=CC(=O)C=C[C@]12C	Inactive	0.1	0.9
Doxazosin	DB00590	COC1=CC2=C(C=C1OC)C(N)=NC(=N2)N1CCN(CC1)C(=O)C1COC2=C(O1)C=CC=C2	Inactive	0.1	0.9
Fluocinolone Acetonide	DB00591	[H][C@@]12C[C@@]3([H])[C@]4([H])C[C@]([H])(F)C5=CC(=O)C=C[C@]5(C)[C@@]4(F)[C@@H](O)C[C@]3(C)[C@@]1(OC(C)(C)O2)C(=O)CO	Inactive	0	1
Piperazine	DB00592	C1CNCCN1	Inactive	0	1
Ethosuximide	DB00593	CCC1(C)CC(=O)NC1=O	Inactive	0	1
Amiloride	DB00594	NC(N)=NC(=O)C1=NC(Cl)=C(N)N=C1N	Inactive	0.3	0.7
Oxytetracycline	DB00595	[H][C@@]12[C@@H](O)[C@@]3([H])C(C(=O)C4=C(O)C=CC=C4[C@@]3(C)O)=C(O)[C@]1(O)C(=O)C(C(N)=O)=C(O)[C@H]2N(C)C	Inactive	0.3	0.7
Halobetasol Propionate	DB00596	[H][C@]1(F)CC2C3C[C@H](C)[C@](OC(=O)CC)(C(=O)CCl)C3(C)CC(O)[C@]2(F)C2(C)C=CC(=O)C=C12	Inactive	0.1	0.9
Gadoteridol	DB00597	[Gd+3].CC(O)CN1CCN(CC([O-])=O)CCN(CC([O-])=O)CCN(CC([O-])=O)CC1	Inactive	0	1
Labetalol	DB00598	CC(CCC1=CC=CC=C1)NCC(O)C1=CC(C(N)=O)=C(O)C=C1	Inactive	0.1	0.9
Thiopental	DB00599	CCCC(C)C1(CC)C(=O)NC(=S)NC1=O	Inactive	0	1
Monobenzone	DB00600	OC1=CC=C(OCC2=CC=CC=C2)C=C1	Inactive	0.3	0.7
Linezolid	DB00601	CC(=O)NC[C@H]1CN(C(=O)O1)C1=CC(F)=C(C=C1)N1CCOCC1	Inactive	0	1
Ivermectin	DB00602	CO[C@H]1C[C@H](O[C@H]2[C@H](C)O[C@H](C[C@@H]2OC)O[C@H]2[C@@H](C)\C=C\C=C3/CO[C@@H]4[C@H](O)C(C)=C[C@@H](C(=O)O[C@H]5C[C@@H](C\C=C2/C)O[C@@]2(CC[C@H](C)[C@H](O2)C(C)C)C5)[C@]34O)O[C@@H](C)[C@@H]1O.CC[C@@H](C)[C@H]1O[C@]2(CC[C@@H]1C)C[C@@H]1C[C@@H](C\C=C(C)\[C@@H](O[C@H]3C[C@H](OC)[C@@H](O[C@H]4C[C@H](OC)[C@@H](O)[C@H](C)O4)[C@H](C)O3)[C@@H](C)\C=C\C=C3/CO[C@@H]4[C@H](O)C(C)=C[C@@H](C(=O)O1)[C@]34O…	Inactive	0	1
Medroxyprogesterone	DB00603	[H][C@@]12CC[C@](O)(C(C)=O)[C@@]1(C)CC[C@@]1([H])[C@@]2([H])C[C@H](C)C2=CC(=O)CC[C@]12C	Inactive	0	1
Cisapride	DB00604	COC1CN(CCCOC2=CC=C(F)C=C2)CCC1NC(=O)C1=C(OC)C=C(N)C(Cl)=C1	Inactive	0.2	0.8
Sulindac	DB00605	CC1=C(CC(O)=O)C2=C(C=CC(F)=C2)C1=CC1=CC=C(C=C1)S(C)=O	Inactive	0.1	0.9
Cyclothiazide	DB00606	NS(=O)(=O)C1=CC2=C(NC(NS2(=O)=O)C2CC3CC2C=C3)C=C1Cl	Inactive	0	1
Nafcillin	DB00607	[H][C@]12SC(C)(C)[C@@H](N1C(=O)[C@H]2NC(=O)C1=C(OCC)C=CC2=C1C=CC=C2)C(O)=O	Inactive	0.3	0.7
Chloroquine	DB00608	CCN(CC)CCCC(C)NC1=CC=NC2=C1C=CC(Cl)=C2	Inactive	0.1	0.9
Ethionamide	DB00609	CCC1=NC=CC(=C1)C(N)=S	Inactive	0	1
Metaraminol	DB00610	C[C@H](N)[C@H](O)C1=CC(O)=CC=C1	Inactive	0.2	0.8
Butorphanol	DB00611	[H][C@@]12CC3=C(C=C(O)C=C3)[C@]3(CCCC[C@@]13O)CCN2CC1CCC1	Inactive	0.1	0.9
Bisoprolol	DB00612	CC(C)NCC(O)COC1=CC=C(COCCOC(C)C)C=C1	Inactive	0.2	0.8
Amodiaquine	DB00613	CCN(CC)CC1=CC(NC2=CC=NC3=C2C=CC(Cl)=C3)=CC=C1O	Inactive	0.4	0.6
Furazolidone	DB00614	[O-][N+](=O)C1=CC=C(O1)C=NN1CCOC1=O	Inactive	0	1
Rifabutin	DB00615	CO[C@H]1\C=C\O[C@@]2(C)OC3=C(C)C(O)=C4C(=O)C(NC(=O)\C(C)=C/C=C/[C@H](C)[C@H](O)[C@@H](C)[C@@H](O)[C@@H](C)[C@H](OC(C)=O)[C@@H]1C)=C1NC5(CCN(CC(C)C)CC5)N=C1C4=C3C2=O	Inactive	0.1	0.9
Candoxatril	DB00616	COCCOC[C@H](CC1(CCCC1)C(=O)NC1CCC(CC1)C(O)=O)C(=O)OC1=CC2=C(CCC2)C=C1	Inactive	0.1	0.9
Paramethadione	DB00617	CCC1(C)OC(=O)N(C)C1=O	Inactive	0	1
Demeclocycline	DB00618	[H][C@]12C[C@@]3([H])[C@H](N(C)C)C(=O)\C(=C(\N)O)C(=O)[C@@]3(O)C(=O)C1=C(O)C1=C([C@H]2O)C(Cl)=CC=C1O	Inactive	0.1	0.9
Imatinib	DB00619	CN1CCN(CC2=CC=C(C=C2)C(=O)NC2=CC(NC3=NC(=CC=N3)C3=CC=CN=C3)=C(C)C=C2)CC1	Inactive	0.1	0.9
Triamcinolone	DB00620	[H][C@@]12C[C@@H](O)[C@](O)(C(=O)CO)[C@@]1(C)C[C@H](O)[C@@]1(F)[C@@]2([H])CCC2=CC(=O)C=C[C@]12C	Inactive	0.1	0.9
Oxandrolone	DB00621	[H][C@@]12CC[C@](C)(O)[C@@]1(C)CC[C@@]1([H])[C@@]2([H])CC[C@@]2([H])CC(=O)OC[C@]12C	Inactive	0	1
Nicardipine	DB00622	COC(=O)C1=C(C)NC(C)=C(C1C1=CC(=CC=C1)[N+]([O-])=O)C(=O)OCCN(C)CC1=CC=CC=C1	Inactive	0	1
Fluphenazine	DB00623	OCCN1CCN(CCCN2C3=C(SC4=C2C=C(C=C4)C(F)(F)F)C=CC=C3)CC1	Inactive	0	1
Testosterone	DB00624	[H][C@@]12CC[C@H](O)[C@@]1(C)CC[C@@]1([H])[C@@]2([H])CCC2=CC(=O)CC[C@]12C	Inactive	0	1
Efavirenz	DB00625	FC(F)(F)[C@]1(OC(=O)NC2=C1C=C(Cl)C=C2)C#CC1CC1	Inactive	0.3	0.7
Bacitracin	DB00626	CCC(C)[C@H](N)C1=NCC(S1)C(=O)N[C@@H](CC(C)C)C(=O)N[C@H](CCC(O)=O)C(=O)N[C@@H](C(C)CC)C(=O)N[C@H]1CCCCNC(=O)[C@H](CC(N)=O)NC(=O)[C@@H](CC(O)=O)NC(=O)[C@H](CC2=CN=CN2)NC(=O)[C@@H](CC2=CC=CC=C2)NC(=O)[C@@H](NC(=O)[C@@H](CCCN)NC1=O)C(C)CC	Inactive	0.1	0.9
Niacin	DB00627	OC(=O)C1=CC=CN=C1	Inactive	0.1	0.9
Clorazepate	DB00628	OC(=O)C1N=C(C2=CC=CC=C2)C2=C(NC1=O)C=CC(Cl)=C2	Inactive	0.4	0.6
Guanabenz	DB00629	NC(N)=NN=CC1=C(Cl)C=CC=C1Cl	Inactive	0.3	0.7
Alendronate	DB00630	NCCCC(O)(P(O)(O)=O)P(O)(O)=O	Inactive	0	1
Docosanol	DB00632	CCCCCCCCCCCCCCCCCCCCCCO	Inactive	0	1
Dexmedetomidine	DB00633	CC(C1=CN=CN1)C1=C(C)C(C)=CC=C1	Inactive	0.3	0.7
Sulfacetamide	DB00634	CC(=O)NS(=O)(=O)C1=CC=C(N)C=C1	Inactive	0	1
Prednisone	DB00635	[H][C@@]12CC[C@](O)(C(=O)CO)[C@@]1(C)CC(=O)[C@@]1([H])[C@@]2([H])CCC2=CC(=O)C=C[C@]12C	Inactive	0.3	0.7
Clofibrate	DB00636	CCOC(=O)C(C)(C)OC1=CC=C(Cl)C=C1	Inactive	0.1	0.9
Astemizole	DB00637	COC1=CC=C(CCN2CCC(CC2)NC2=NC3=C(C=CC=C3)N2CC2=CC=C(F)C=C2)C=C1	Inactive	0	1
Inulin	DB00638	OC[C@H]1O[C@@](CO)(OC[C@@]2(OC[C@@]3(OC[C@@]4(OC[C@@]5(OC[C@@]6(OC[C@@]7(OC[C@@]8(OC[C@@]9(OC[C@@]%10(OC[C@@]%11(OC[C@@]%12(OC[C@@]%13(OC[C@@]%14(OC[C@@]%15(OC[C@@]%16(OC[C@@]%17(OC[C@@]%18(OC[C@@]%19(OC[C@@]%20(OC[C@@]%21(OC[C@@]%22(OC[C@@]%23(OC[C@@]%24(OC[C@@]%25(OC[C@@]%26(OC[C@@]%27(OC[C@@]%28(OC[C@@]%29(OC[C@@]%30(OC[C@@]%31(OC[C@@]%32(OC[C@@]%33(OC[C@@]%34(OC[C@@]%35(OC[C@@]%36(OC[C@@]%37(…	Inactive	0	1
Butoconazole	DB00639	ClC1=CC=C(CCC(CN2C=CN=C2)SC2=C(Cl)C=CC=C2Cl)C=C1	Inactive	0.2	0.8
Simvastatin	DB00641	[H][C@]12[C@H](C[C@@H](C)C=C1C=C[C@H](C)[C@@H]2CCC1C[C@@H](O)CC(=O)O1)OC(=O)C(C)(C)CC	Inactive	0	1
Pemetrexed	DB00642	NC1=NC(=O)C2=C(NC=C2CCC2=CC=C(C=C2)C(=O)N[C@H](CCC(O)=O)C(O)=O)N1	Inactive	0.2	0.8
Gonadorelin	DB00644	CC(C)CC(NC(=O)CNC(=O)C(CC1=CC=C(O)C=C1)NC(=O)C(CO)NC(=O)C(CC1=CNC2=C1C=CC=C2)NC(=O)C(CC1=CN=CN1)NC(=O)C1CCC(=O)N1)C(=O)NC(CCCN=C(N)N)C(=O)N1CCCC1C(=O)NCC(N)=O	Inactive	0	1
Dyclonine	DB00645	CCCCOC1=CC=C(C=C1)C(=O)CCN1CCCCC1	Inactive	0.2	0.8
Nystatin	DB00646	C[C@H]1OC(OC2CC(O)C(C(O)CC(=O)CC(O)C(O)CCC(O)CC(O)CC(O)CC(=O)OC(C)C(C)C(O)C(C)\C=C\C=C\CC\C=C\C=C\C=C\C=C\2)C(O)=O)[C@@H](O)[C@@H](N)[C@@H]1O	Inactive	0	1
Propoxyphene	DB00647	CCC(=O)OC(CC1=CC=CC=C1)(C(C)CN(C)C)C1=CC=CC=C1	Inactive	0.2	0.8
Mitotane	DB00648	ClC(Cl)C(C1=CC=C(Cl)C=C1)C1=C(Cl)C=CC=C1	Inactive	0	1
Stavudine	DB00649	CC1=CN([C@@H]2O[C@H](CO)C=C2)C(=O)NC1=O	Inactive	0.2	0.8
Leucovorin	DB00650	NC1=NC(=O)C2=C(NCC(CNC3=CC=C(C=C3)C(=O)N[C@H](CCC(O)=O)C(O)=O)N2C=O)N1	Inactive	0	1
Dyphylline	DB00651	CN1C2=C(N(CC(O)CO)C=N2)C(=O)N(C)C1=O	Inactive	0	1
Pentazocine	DB00652	C[C@H]1[C@H]2CC3=CC=C(O)C=C3[C@]1(C)CCN2CC=C(C)C	Inactive	0.1	0.9
Magnesium Sulfate	DB00653	[Mg++].[O-]S([O-])(=O)=O	Inactive	0	1
Latanoprost	DB00654	CC(C)OC(=O)CCC\C=C\C[C@H]1[C@@H](O)C[C@@H](O)[C@@H]1CC[C@@H](O)CCC1=CC=CC=C1	Inactive	0.1	0.9
Estrone	DB00655	[H][C@@]12CCC(=O)[C@@]1(C)CC[C@]1([H])C3=C(CC[C@@]21[H])C=C(O)C=C3	Inactive	0.2	0.8
Trazodone	DB00656	ClC1=CC=CC(=C1)N1CCN(CCCN2N=C3C=CC=CN3C2=O)CC1	Inactive	0.3	0.7
Mecamylamine	DB00657	CNC1(C)C2CCC(C2)C1(C)C	Inactive	0	1
Sevelamer	DB00658	NCC=C.ClCC1CO1	Inactive	0	1
Acamprosate	DB00659	CC(=O)NCCCS(O)(=O)=O	Inactive	0	1
Metaxalone	DB00660	CC1=CC(OCC2CNC(=O)O2)=CC(C)=C1	Inactive	0.2	0.8
Verapamil	DB00661	COC1=C(OC)C=C(CCN(C)CCCC(C#N)(C(C)C)C2=CC(OC)=C(OC)C=C2)C=C1	Inactive	0.1	0.9
Trimethobenzamide	DB00662	COC1=CC(=CC(OC)=C1OC)C(=O)NCC1=CC=C(OCCN(C)C)C=C1	Inactive	0	1
Flumethasone Pivalate	DB00663	[H][C@@]12C[C@@H](C)[C@](O)(C(=O)COC(=O)C(C)(C)C)[C@@]1(C)C[C@H](O)[C@@]1(F)[C@@]2([H])C[C@]([H])(F)C2=CC(=O)C=C[C@]12C	Inactive	0	1
Sulfametopyrazine	DB00664	COC1=NC=CN=C1NS(=O)(=O)C1=CC=C(N)C=C1	Inactive	0	1
Nilutamide	DB00665	CC1(C)NC(=O)N(C1=O)C1=CC(=C(C=C1)[N+]([O-])=O)C(F)(F)F	Inactive	0.3	0.7
Nafarelin	DB00666	CC(C)CC(NC(=O)C(CC1=CC2=C(C=CC=C2)C=C1)NC(=O)C(CC1=CC=C(O)C=C1)NC(=O)C(CO)NC(=O)C(CC1=CNC2=C1C=CC=C2)NC(=O)C(CC1=CNC=N1)NC(=O)C1CCC(=O)N1)C(=O)NC(CCCNC(N)=N)C(=O)N1CCCC1C(=O)NCC(N)=O	Inactive	0	1
Histamine Phosphate	DB00667	OP(O)(O)=O.OP(O)(O)=O.NCCC1=CN=CN1	Inactive	0	1
Epinephrine	DB00668	CNC[C@H](O)C1=CC(O)=C(O)C=C1	Inactive	0	1
Sumatriptan	DB00669	CNS(=O)(=O)CC1=CC2=C(NC=C2CCN(C)C)C=C1	Inactive	0.3	0.7
Pirenzepine	DB00670	CN1CCN(CC(=O)N2C3=NC=CC=C3NC(=O)C3=C2C=CC=C3)CC1	Inactive	0.3	0.7
Cefixime	DB00671	[H][C@]12SCC(C=C)=C(N1C(=O)[C@H]2NC(=O)C(=NOCC(O)=O)C1=CSC(N)=N1)C(O)=O	Inactive	0.1	0.9
Chlorpropamide	DB00672	CCCNC(=O)NS(=O)(=O)C1=CC=C(Cl)C=C1	Inactive	0	1
Aprepitant	DB00673	C[C@@H](O[C@@H]1OCCN(CC2=NC(=O)NN2)[C@@H]1C1=CC=C(F)C=C1)C1=CC(=CC(=C1)C(F)(F)F)C(F)(F)F	Inactive	0.1	0.9
Galantamine	DB00674	[H][C@]12C[C@@H](O)C=C[C@]11CCN(C)CC3=CC=C(OC)C(O2)=C13	Inactive	0.2	0.8
Tamoxifen	DB00675	CC\C(C1=CC=CC=C1)=C(/C1=CC=CC=C1)C1=CC=C(OCCN(C)C)C=C1	Inactive	0.1	0.9
Benzyl Benzoate	DB00676	O=C(OCC1=CC=CC=C1)C1=CC=CC=C1	Inactive	0.4	0.6
Isoflurophate	DB00677	CC(C)OP(F)(=O)OC(C)C	Inactive	0	1
Losartan	DB00678	CCCCC1=NC(Cl)=C(CO)N1CC1=CC=C(C=C1)C1=C(C=CC=C1)C1=NNN=N1	Inactive	0	1
Thioridazine	DB00679	CSC1=CC2=C(SC3=C(C=CC=C3)N2CCC2CCCCN2C)C=C1	Inactive	0.1	0.9
Moricizine	DB00680	CCOC(=O)NC1=CC2=C(SC3=C(C=CC=C3)N2C(=O)CCN2CCOCC2)C=C1	Inactive	0.2	0.8
Amphotericin B	DB00681	[H][C@]12C[C@@H](O[C@@H]3O[C@H](C)[C@@H](O)[C@H](N)[C@@H]3O)\C=C\C=C\C=C\C=C\C=C\C=C\C=C\[C@H](C)[C@@H](O)[C@@H](C)[C@H](C)OC(=O)C[C@H](O)C[C@H](O)CC[C@@H](O)[C@H](O)C[C@H](O)C[C@](O)(C[C@H](O)[C@H]1C(O)=O)O2	Inactive	0	1
Midazolam	DB00683	CC1=NC=C2CN=C(C3=C(F)C=CC=C3)C3=C(C=CC(Cl)=C3)N12	Inactive	0.1	0.9
Tobramycin	DB00684	NC[C@H]1O[C@H](O[C@@H]2[C@@H](N)C[C@@H](N)[C@H](O[C@H]3O[C@H](CO)[C@@H](O)[C@H](N)[C@H]3O)[C@H]2O)[C@H](N)C[C@@H]1O	Inactive	0	1
Trovafloxacin	DB00685	[H][C@@]12CN(C[C@]1([H])C2N)C1=NC2=C(C=C1F)C(=O)C(=CN2C1=C(F)C=C(F)C=C1)C(O)=O	Inactive	0.2	0.8
Pentosan Polysulfate	DB00686	O[C@@H]1CO[C@@H](O[C@@H]2CO[C@@H](O)[C@H](OS(O)(=O)=O)[C@H]2OS(O)(=O)=O)[C@H](OS(O)(=O)=O)[C@H]1OS(O)(=O)=O	Inactive	0	1
Fludrocortisone	DB00687	[H][C@@]12CC[C@](O)(C(=O)CO)[C@@]1(C)C[C@H](O)[C@@]1(F)[C@@]2([H])CCC2=CC(=O)CC[C@]12C	Inactive	0	1
Mycophenolate mofetil	DB00688	COC1=C(C)C2=C(C(=O)OC2)C(O)=C1C\C=C(/C)CCC(=O)OCCN1CCOCC1	Inactive	0	1
Cephaloglycin	DB00689	[H][C@]12SCC(COC(C)=O)=C(N1C(=O)[C@H]2NC(=O)[C@H](N)C1=CC=CC=C1)C(O)=O	Inactive	0.1	0.9
Flurazepam	DB00690	CCN(CC)CCN1C2=C(C=C(Cl)C=C2)C(=NCC1=O)C1=C(F)C=CC=C1	Inactive	0.1	0.9
Moexipril	DB00691	CCOC(=O)[C@H](CCC1=CC=CC=C1)N[C@@H](C)C(=O)N1CC2=C(C[C@H]1C(O)=O)C=C(OC)C(OC)=C2	Inactive	0.1	0.9
Phentolamine	DB00692	CC1=CC=C(C=C1)N(CC1=NCCN1)C1=CC(O)=CC=C1	Inactive	0.4	0.6
Fluorescein	DB00693	OC1=CC2=C(C=C1)C1(OC(=O)C3=C1C=CC=C3)C1=C(O2)C=C(O)C=C1	Inactive	0.2	0.8
Daunorubicin	DB00694	COC1=CC=CC2=C1C(=O)C1=C(O)C3=C(C[C@](O)(C[C@@H]3O[C@H]3C[C@H](N)[C@H](O)[C@H](C)O3)C(C)=O)C(O)=C1C2=O	Inactive	0	1
Furosemide	DB00695	NS(=O)(=O)C1=CC(C(O)=O)=C(NCC2=CC=CO2)C=C1Cl	Inactive	0.2	0.8
Ergotamine	DB00696	[H][C@@]12CCCN1C(=O)[C@H](CC1=CC=CC=C1)N1C(=O)[C@](C)(NC(=O)[C@H]3CN(C)[C@]4([H])CC5=CNC6=C5C(=CC=C6)C4=C3)O[C@@]21O	Inactive	0.1	0.9
Nitrofurantoin	DB00698	[O-][N+](=O)C1=CC=C(O1)\C=N/N1CC(=O)NC1=O	Inactive	0	1
Nicergoline	DB00699	[H][C@@]12CC3=CN(C)C4=C3C(=CC=C4)[C@]1(C[C@@H](COC(=O)C1=CC(Br)=CN=C1)CN2C)OC	Inactive	0.1	0.9
Eplerenone	DB00700	[H][C@@]12CC[C@@]3(CCC(=O)O3)[C@@]1(C)CC1O[C@@]11C2[C@@H](CC2=CC(=O)CC[C@]12C)C(=O)OC	Inactive	0	1
Amprenavir	DB00701	CC(C)CN(C[C@@H](O)[C@H](CC1=CC=CC=C1)NC(=O)O[C@H]1CCOC1)S(=O)(=O)C1=CC=C(N)C=C1	Inactive	0.1	0.9
Methazolamide	DB00703	CN1N=C(S\C1=N/C(C)=O)S(N)(=O)=O	Inactive	0	1
Naltrexone	DB00704	[H][C@@]12OC3=C(O)C=CC4=C3[C@@]11CCN(CC3CC3)[C@]([H])(C4)[C@]1(O)CCC2=O	Inactive	0.2	0.8
Delavirdine	DB00705	CC(C)NC1=CC=CN=C1N1CCN(CC1)C(=O)C1=CC2=C(N1)C=CC(NS(C)(=O)=O)=C2	Inactive	0	1
Tamsulosin	DB00706	CCOC1=C(OCCN[C@H](C)CC2=CC(=C(OC)C=C2)S(N)(=O)=O)C=CC=C1	Inactive	0	1
Porfimer	DB00707	CC(O)C1=C2NC(\C=C3/N=C(/C=C4\N=C(\C=C5NC(=C/2)\C(C)=C/5C(C)OC(C)C2=C(C)/C5=C/C6=N/C(=C\C7=N\C(=C/C8=C(C(C)O)C(C)=C(N8)\C=C\2N5)\C(C)=C7CCC(O)=O)/C(CCC(O)=O)=C6C)C(C)=C\4CCC(O)=O)C(CCC(O)=O)=C/3C)=C1C	Inactive	0	1
Sufentanil	DB00708	CCC(=O)N(C1=CC=CC=C1)C1(COC)CCN(CCC2=CC=CS2)CC1	Inactive	0.1	0.9
Lamivudine	DB00709	NC1=NC(=O)N(C=C1)[C@@H]1CS[C@H](CO)O1	Inactive	0.3	0.7
Ibandronate	DB00710	CCCCCN(C)CCC(O)(P(O)(O)=O)P(O)(O)=O	Inactive	0	1
Diethylcarbamazine	DB00711	CCN(CC)C(=O)N1CCN(C)CC1	Inactive	0	1
Flurbiprofen	DB00712	CC(C(O)=O)C1=CC(F)=C(C=C1)C1=CC=CC=C1	Inactive	0.4	0.6
Oxacillin	DB00713	[H][C@]12SC(C)(C)[C@@H](N1C(=O)[C@H]2NC(=O)C1=C(C)ON=C1C1=CC=CC=C1)C(O)=O	Inactive	0.2	0.8
Apomorphine	DB00714	[H][C@]12CC3=C(C(O)=C(O)C=C3)C3=CC=CC(CCN1C)=C23	Inactive	0.3	0.7
Nedocromil	DB00716	CCCC1=C2OC(=CC(=O)C2=CC2=C1N(CC)C(=CC2=O)C(O)=O)C(O)=O	Inactive	0.1	0.9
Norethindrone	DB00717	[H][C@@]12CC[C@@](O)(C#C)[C@@]1(C)CC[C@]1([H])[C@@]3([H])CCC(=O)C=C3CC[C@@]21[H]	Inactive	0	1
Adefovir Dipivoxil	DB00718	CC(C)(C)C(=O)OCOP(=O)(COCCN1C=NC2=C1N=CN=C2N)OCOC(=O)C(C)(C)C	Inactive	0	1
Azatadine	DB00719	CN1CCC(CC1)=C1C2=NC=CC=C2CCC2=C1C=CC=C2	Inactive	0.2	0.8
Clodronate	DB00720	OP(O)(=O)C(Cl)(Cl)P(O)(O)=O	Inactive	0	1
Procaine	DB00721	CCN(CC)CCOC(=O)C1=CC=C(N)C=C1	Inactive	0.1	0.9
Lisinopril	DB00722	NCCCC[C@H](N[C@@H](CCC1=CC=CC=C1)C(O)=O)C(=O)N1CCC[C@H]1C(O)=O	Inactive	0.1	0.9
Methoxamine	DB00723	COC1=CC(C(O)C(C)N)=C(OC)C=C1	Inactive	0	1
Homatropine Methylbromide	DB00725	[Br-].[H][C@]12CC[C@]([H])(C[C@@H](C1)OC(=O)C(O)C1=CC=CC=C1)[N+]2(C)C	Inactive	0.2	0.8
Trimipramine	DB00726	CC(CN(C)C)CN1C2=C(CCC3=C1C=CC=C3)C=CC=C2	Inactive	0	1
Nitroglycerin	DB00727	[O-][N+](=O)OCC(CO[N+]([O-])=O)O[N+]([O-])=O	Inactive	0	1
Rocuronium	DB00728	[H][C@@]12C[C@@H]([C@H](OC(C)=O)[C@@]1(C)CC[C@@]1([H])[C@@]2([H])CC[C@@]2([H])C[C@H](O)[C@H](C[C@]12C)N1CCOCC1)[N+]1(CC=C)CCCC1	Inactive	0	1
Diphemanil Methylsulfate	DB00729	COS([O-])(=O)=O.C[N+]1(C)CCC(CC1)=C(C1=CC=CC=C1)C1=CC=CC=C1	Inactive	0	1
Nateglinide	DB00731	CC(C)[C@H]1CCC[C@@H](C1)C(=O)N[C@H](CC1=CC=CC=C1)C(O)=O	Inactive	0.1	0.9
Atracurium	DB00732	COC1=CC2=C(C=C1OC)C(CC1=CC(OC)=C(OC)C=C1)[N+](C)(CCC(=O)OCCCCCOC(=O)CC[N+]1(C)CCC3=C(C=C(OC)C(OC)=C3)C1CC1=CC(OC)=C(OC)C=C1)CC2	Inactive	0.2	0.8
Pralidoxime	DB00733	CN1C=CC=C\C1=C/[NH+]=O	Inactive	0.1	0.9
Risperidone	DB00734	CC1=C(CCN2CCC(CC2)C2=NOC3=C2C=CC(F)=C3)C(=O)N2CCCCC2=N1	Inactive	0.4	0.6
Naftifine	DB00735	CN(CC=CC1=CC=CC=C1)CC1=CC=CC2=C1C=CC=C2	Inactive	0.2	0.8
Esomeprazole	DB00736	COC1=CC2=C(C=C1)N=C(N2)S(=O)CC1=NC=C(C)C(OC)=C1C	Inactive	0.3	0.7
Meclizine	DB00737	CC1=CC=CC(CN2CCN(CC2)C(C2=CC=CC=C2)C2=CC=C(Cl)C=C2)=C1	Inactive	0	1
Pentamidine	DB00738	NC(=N)C1=CC=C(OCCCCCOC2=CC=C(C=C2)C(N)=N)C=C1	Inactive	0	1
Hetacillin	DB00739	[H][C@]12SC(C)(C)[C@@H](N1C(=O)[C@H]2N1C(=O)[C@H](NC1(C)C)C1=CC=CC=C1)C(O)=O	Inactive	0.3	0.7
Riluzole	DB00740	NC1=NC2=C(S1)C=C(OC(F)(F)F)C=C2	Inactive	0.4	0.6
Hydrocortisone	DB00741	[H][C@@]12CC[C@](O)(C(=O)CO)[C@@]1(C)C[C@H](O)[C@@]1([H])[C@@]2([H])CCC2=CC(=O)CC[C@]12C	Inactive	0	1
Mannitol	DB00742	OCC(O)C(O)C(O)C(O)CO	Inactive	0	1
Gadobenate Dimeglumine	DB00743	[Gd+3].CNC[C@H](O)[C@@H](O)[C@H](O)[C@H](O)CO.CNC[C@H](O)[C@@H](O)[C@H](O)[C@H](O)CO.OC(=O)CN(CCN(CCN(CC(O)=O)C(COCC1=CC=CC=C1)C([O-])=O)CC([O-])=O)CC([O-])=O	Inactive	0.2	0.8
Zileuton	DB00744	CC(N(O)C(N)=O)C1=CC2=C(S1)C=CC=C2	Inactive	0.4	0.6
Modafinil	DB00745	NC(=O)CS(=O)C(C1=CC=CC=C1)C1=CC=CC=C1	Inactive	0	1
Deferoxamine	DB00746	CC(=O)N(O)CCCCCNC(=O)CCC(=O)N(O)CCCCCNC(=O)CCC(=O)N(O)CCCCCN	Inactive	0	1
Scopolamine	DB00747	CN1C2CC(CC1C1OC21)OC(=O)C(CO)C1=CC=CC=C1	Inactive	0	1
Carbinoxamine	DB00748	CN(C)CCOC(C1=CC=C(Cl)C=C1)C1=NC=CC=C1	Inactive	0.3	0.7
Etodolac	DB00749	CCC1=CC=CC2=C1NC1=C2CCOC1(CC)CC(O)=O	Inactive	0.2	0.8
Prilocaine	DB00750	CCCNC(C)C(=O)NC1=C(C)C=CC=C1	Inactive	0.2	0.8
Epinastine	DB00751	NC1=NCC2N1C1=C(CC3=C2C=CC=C3)C=CC=C1	Inactive	0.3	0.7
Tranylcypromine	DB00752	N[C@@H]1CC1C1=CC=CC=C1	Inactive	0.3	0.7
Isoflurane	DB00753	FC(F)OC(Cl)C(F)(F)F	Inactive	0	1
Ethotoin	DB00754	CCN1C(=O)NC(C1=O)C1=CC=CC=C1	Inactive	0.2	0.8
Tretinoin	DB00755	CC(C=CC1=C(C)CCCC1(C)C)=CC=CC(C)=CC(O)=O	Inactive	0.1	0.9
Hexachlorophene	DB00756	OC1=C(CC2=C(O)C(Cl)=CC(Cl)=C2Cl)C(Cl)=C(Cl)C=C1Cl	Inactive	0.1	0.9
Dolasetron	DB00757	[H][C@]12CC(CC3CC(C1)C(=O)CN23)OC(=O)C1=CNC2=C1C=CC=C2	Inactive	0.3	0.7
Clopidogrel	DB00758	COC(=O)[C@@H](N1CCC2=C(C1)C=CS2)C1=C(Cl)C=CC=C1	Inactive	0.3	0.7
Tetracycline	DB00759	[H][C@@]12C[C@@]3([H])C(C(=O)C4=C(O)C=CC=C4[C@@]3(C)O)=C(O)[C@]1(O)C(=O)C(C(N)=O)=C(O)[C@H]2N(C)C	Inactive	0.3	0.7
Meropenem	DB00760	[H][C@]12[C@@H](C)C(S[C@@]3([H])CC[C@H](N3)C(=O)N(C)C)=C(N1C(=O)[C@]2([H])[C@@H](C)O)C(O)=O	Inactive	0.1	0.9
Potassium Chloride	DB00761	[Cl-].[K+]	Inactive	0	1
Irinotecan	DB00762	CCC1=C2CN3C(=CC4=C(COC(=O)[C@]4(O)CC)C3=O)C2=NC2=C1C=C(OC(=O)N1CCC(CC1)N1CCCCC1)C=C2	Inactive	0.1	0.9
Methimazole	DB00763	CN1C=CNC1=S	Inactive	0.1	0.9
Mometasone	DB00764	[H][C@@]12C[C@@H](C)[C@](O)(C(=O)CCl)[C@@]1(C)C[C@H](O)[C@@]1(Cl)C2CCC2=CC(=O)C=C[C@]12C	Inactive	0.3	0.7
Metyrosine	DB00765	C[C@](N)(CC1=CC=C(O)C=C1)C(O)=O	Inactive	0	1
Clavulanate	DB00766	[H][C@@]12CC(=O)N1[C@@H](C(O)=O)\C(O2)=C\CO	Inactive	0	1
Benzquinamide	DB00767	CCN(CC)C(=O)C1CN2CCC3=C(C=C(OC)C(OC)=C3)C2CC1OC(C)=O	Inactive	0	1
Olopatadine	DB00768	CN(C)CC\C=C1\C2=C(COC3=C1C=C(CC(O)=O)C=C3)C=CC=C2	Inactive	0	1
Hydrocortamate	DB00769	CCN(CC)CC(=O)OCC(=O)C1(O)CCC2C3CCC4=CC(=O)CCC4(C)C3C(O)CC12C	Inactive	0	1
Alprostadil	DB00770	CCCCC[C@H](O)C=C[C@H]1[C@H](O)CC(=O)[C@@H]1CCCCCCC(O)=O	Inactive	0.2	0.8
Clidinium	DB00771	C[N+]12CCC(CC1)C(C2)OC(=O)C(O)(C1=CC=CC=C1)C1=CC=CC=C1	Inactive	0.2	0.8
Malathion	DB00772	CCOC(=O)CC(SP(=S)(OC)OC)C(=O)OCC	Inactive	0	1
Etoposide	DB00773	[H][C@]12COC(=O)[C@]1([H])[C@H](C1=CC(OC)=C(O)C(OC)=C1)C1=C(C=C3OCOC3=C1)[C@H]2O[C@@H]1O[C@]2([H])CO[C@@H](C)O[C@@]2([H])[C@H](O)[C@H]1O	Inactive	0	1
Hydroflumethiazide	DB00774	NS(=O)(=O)C1=CC2=C(NCNS2(=O)=O)C=C1C(F)(F)F	Inactive	0	1
Tirofiban	DB00775	CCCCS(=O)(=O)N[C@@H](CC1=CC=C(OCCCCC2CCNCC2)C=C1)C(O)=O	Inactive	0.1	0.9
Propiomazine	DB00777	CCC(=O)C1=CC2=C(SC3=C(C=CC=C3)N2CC(C)N(C)C)C=C1	Inactive	0.4	0.6
Roxithromycin	DB00778	CC[C@H]1OC(=O)[C@H](C)[C@@H](O[C@H]2C[C@@](C)(OC)[C@@H](O)[C@H](C)O2)[C@H](C)[C@@H](O[C@@H]2O[C@H](C)C[C@@H]([C@H]2O)N(C)C)[C@](C)(O)C[C@@H](C)\C(=N\OCOCCOC)[C@H](C)[C@@H](O)[C@]1(C)O	Inactive	0	1
Nalidixic Acid	DB00779	CCN1C=C(C(O)=O)C(=O)C2=C1N=C(C)C=C2	Inactive	0.2	0.8
Polymyxin B Sulfate	DB00781	CCC(C)CCCCC(=O)NC(CCN)C(=O)NC(C(C)O)C(=O)NC(CCN)C(=O)NC1CCNC(=O)C(NC(=O)C(CCN)NC(=O)C(CCN)NC(=O)C(CC(C)C)NC(=O)C(CC2=CC=CC=C2)NC(=O)C(CCN)NC1=O)C(C)O	Inactive	0.1	0.9
Propantheline	DB00782	CC(C)[N+](C)(CCOC(=O)C1C2=C(OC3=C1C=CC=C3)C=CC=C2)C(C)C	Inactive	0.3	0.7
Estradiol	DB00783	[H][C@@]12CC[C@H](O)[C@@]1(C)CC[C@]1([H])C3=C(CC[C@@]21[H])C=C(O)C=C3	Inactive	0.1	0.9
Mefenamic acid	DB00784	CC1=CC=CC(NC2=C(C=CC=C2)C(O)=O)=C1C	Inactive	0.3	0.7
Marimastat	DB00786	CNC(=O)[C@@H](NC(=O)[C@H](CC(C)C)[C@H](O)C(=O)NO)C(C)(C)C	Inactive	0	1
Aciclovir	DB00787	NC1=NC(=O)C2=C(N1)N(COCCO)C=N2	Inactive	0.3	0.7
Naproxen	DB00788	COC1=CC2=C(C=C1)C=C(C=C2)C(C)C(O)=O	Inactive	0.2	0.8
Gadopentetate dimeglumine	DB00789	[Gd+3].CNC[C@H](O)[C@@H](O)[C@H](O)[C@H](O)CO.CNC[C@H](O)[C@@H](O)[C@H](O)[C@H](O)CO.OC(=O)CN(CCN(CCN(CC(O)=O)CC([O-])=O)CC([O-])=O)CC([O-])=O	Inactive	0	1
Perindopril	DB00790	[H][C@]12C[C@H](N(C(=O)[C@H](C)N[C@@H](CCC)C(=O)OCC)[C@@]1([H])CCCC2)C(O)=O	Inactive	0	1
Uracil mustard	DB00791	ClCCN(CCCl)C1=CNC(=O)NC1=O	Inactive	0.1	0.9
Tripelennamine	DB00792	CN(C)CCN(CC1=CC=CC=C1)C1=NC=CC=C1	Inactive	0.1	0.9
Haloprogin	DB00793	ClC1=CC(Cl)=C(OCC#CI)C=C1Cl	Inactive	0.1	0.9
Primidone	DB00794	CCC1(C(=O)NCNC1=O)C1=CC=CC=C1	Inactive	0.2	0.8
Sulfasalazine	DB00795	OC(=O)C1=C(O)C=CC(=C1)\N=N\C1=CC=C(C=C1)S(=O)(=O)NC1=CC=CC=N1	Inactive	0.3	0.7
Candesartan	DB00796	CCOC1=NC2=C(N1CC1=CC=C(C=C1)C1=C(C=CC=C1)C1=NNN=N1)C(=CC=C2)C(O)=O	Inactive	0.2	0.8
Tolazoline	DB00797	C(C1=NCCN1)C1=CC=CC=C1	Inactive	0.3	0.7
Gentamicin	DB00798	CNC(C)C1CCC(N)C(OC2C(N)CC(N)C(OC3OCC(C)(O)C(NC)C3O)C2O)O1	Inactive	0	1
Tazarotene	DB00799	CCOC(=O)C1=CN=C(C=C1)C#CC1=CC2=C(SCCC2(C)C)C=C1	Inactive	0.3	0.7
Fenoldopam	DB00800	OC1=CC=C(C=C1)C1CNCCC2=C1C=C(O)C(O)=C2Cl	Inactive	0.1	0.9
Halazepam	DB00801	FC(F)(F)CN1C2=C(C=C(Cl)C=C2)C(=NCC1=O)C1=CC=CC=C1	Inactive	0.4	0.6
Alfentanil	DB00802	CCN1N=NN(CCN2CCC(COC)(CC2)N(C(=O)CC)C2=CC=CC=C2)C1=O	Inactive	0.2	0.8
Colistin	DB00803	[H][C@]1(NC(=O)[C@H](CCN)NC(=O)[C@H](CCN)NC(=O)[C@H](CC(C)C)NC(=O)[C@@H](CC(C)C)NC(=O)[C@H](CCN)NC(=O)[C@H](CCNC1=O)NC(=O)[C@H](CCN)NC(=O)[C@@H](NC(=O)[C@H](CCN)NC(=O)CCCC(C)CC)[C@@H](C)O)[C@@H](C)O	Inactive	0	1
Dicyclomine	DB00804	CCN(CC)CCOC(=O)C1(CCCCC1)C1CCCCC1	Inactive	0	1
Minaprine	DB00805	CC1=C(NCCN2CCOCC2)N=NC(=C1)C1=CC=CC=C1	Inactive	0.2	0.8
Pentoxifylline	DB00806	CN1C=NC2=C1C(=O)N(CCCCC(C)=O)C(=O)N2C	Inactive	0.1	0.9
Proparacaine	DB00807	CCCOC1=C(N)C=C(C=C1)C(=O)OCCN(CC)CC	Inactive	0.1	0.9
Indapamide	DB00808	CC1CC2=C(C=CC=C2)N1NC(=O)C1=CC(=C(Cl)C=C1)S(N)(=O)=O	Inactive	0	1
Tropicamide	DB00809	CCN(CC1=CC=NC=C1)C(=O)C(CO)C1=CC=CC=C1	Inactive	0.2	0.8
Biperiden	DB00810	OC(CCN1CCCCC1)(C1CC2CC1C=C2)C1=CC=CC=C1	Inactive	0	1
Ribavirin	DB00811	NC(=O)C1=NN(C=N1)[C@@H]1O[C@H](CO)[C@@H](O)[C@H]1O	Inactive	0	1
Fentanyl	DB00813	CCC(=O)N(C1CCN(CCC2=CC=CC=C2)CC1)C1=CC=CC=C1	Inactive	0.1	0.9
Meloxicam	DB00814	CN1C(C(=O)NC2=NC=C(C)S2)=C(O)C2=C(C=CC=C2)S1(=O)=O	Inactive	0	1
Sodium lauryl sulfate	DB00815	CCCCCCCCCCCCOS(O)(=O)=O	Inactive	0	1
Orciprenaline	DB00816	CC(C)NCC(O)C1=CC(O)=CC(O)=C1	Inactive	0	1
Rosoxacin	DB00817	CCN1C=C(C(O)=O)C(=O)C2=C1C=C(C=C2)C1=CC=NC=C1	Inactive	0.4	0.6
Propofol	DB00818	CC(C)C1=CC=CC(C(C)C)=C1O	Inactive	0.2	0.8
Acetazolamide	DB00819	CC(=O)NC1=NN=C(S1)S(N)(=O)=O	Inactive	0	1
Tadalafil	DB00820	[H][C@]12CC3=C(NC4=C3C=CC=C4)[C@H](N1C(=O)CN(C)C2=O)C1=CC2=C(OCO2)C=C1	Inactive	0.2	0.8
Carprofen	DB00821	CC(C(O)=O)C1=CC2=C(C=C1)C1=C(N2)C=CC(Cl)=C1	Inactive	0.2	0.8
Disulfiram	DB00822	CCN(CC)C(=S)SSC(=S)N(CC)CC	Inactive	0	1
Ethynodiol Diacetate	DB00823	[H][C@@]12CC[C@@](OC(C)=O)(C#C)[C@@]1(C)CC[C@]1([H])[C@@]3([H])CC[C@H](OC(C)=O)C=C3CC[C@@]21[H]	Inactive	0	1
Enprofylline	DB00824	CCCN1C2=C(NC=N2)C(=O)NC1=O	Inactive	0.1	0.9
Menthol	DB00825	CC(C)[C@@H]1CC[C@@H](C)C[C@H]1O	Inactive	0	1
Natamycin	DB00826	C[C@H]1OC(O[C@@H]2C[C@@H]3O[C@@](O)(C[C@H](O)[C@H]3C(O)=O)C[C@@H](O)C[C@H]3O[C@@H]3\C=C\C(=O)O[C@H](C)C\C=C\C=C\C=C\C=C\2)[C@@H](O)[C@@H](N)[C@@H]1O	Inactive	0	1
Cinoxacin	DB00827	CCN1N=C(C(O)=O)C(=O)C2=C1C=C1OCOC1=C2	Inactive	0.2	0.8
Fosfomycin	DB00828	C[C@@H]1O[C@@H]1P(O)(O)=O	Inactive	0	1
Phenmetrazine	DB00830	CC1NCCOC1C1=CC=CC=C1	Inactive	0	1
Trifluoperazine	DB00831	CN1CCN(CCCN2C3=C(SC4=C2C=C(C=C4)C(F)(F)F)C=CC=C3)CC1	Inactive	0.1	0.9
Phensuximide	DB00832	CN1C(=O)CC(C1=O)C1=CC=CC=C1	Inactive	0.3	0.7
Cefaclor	DB00833	[H][C@]12SCC(Cl)=C(N1C(=O)[C@H]2NC(=O)C(N)C1=CC=CC=C1)C(O)=O	Inactive	0.3	0.7
Mifepristone	DB00834	[H][C@@]12CC[C@@](O)(C#CC)[C@@]1(C)C[C@H](C1=CC=C(C=C1)N(C)C)C1=C3CCC(=O)C=C3CC[C@@]21[H]	Inactive	0.2	0.8
Brompheniramine	DB00835	CN(C)CCC(C1=CC=C(Br)C=C1)C1=NC=CC=C1	Inactive	0.1	0.9
Loperamide	DB00836	CN(C)C(=O)C(CCN1CCC(O)(CC1)C1=CC=C(Cl)C=C1)(C1=CC=CC=C1)C1=CC=CC=C1	Inactive	0.1	0.9
Clocortolone	DB00838	[H][C@@]12C[C@@H](C)[C@H](C(=O)COC(=O)C(C)(C)C)[C@@]1(C)C[C@H](O)[C@@]1(Cl)[C@@]2([H])C[C@]([H])(F)C2=CC(=O)C=C[C@]12C	Inactive	0	1
Tolazamide	DB00839	CC1=CC=C(C=C1)S(=O)(=O)NC(=O)NN1CCCCCC1	Inactive	0.3	0.7
Dobutamine	DB00841	CC(CCC1=CC=C(O)C=C1)NCCC1=CC(O)=C(O)C=C1	Inactive	0.1	0.9
Oxazepam	DB00842	OC1N=C(C2=CC=CC=C2)C2=C(NC1=O)C=CC(Cl)=C2	Inactive	0.3	0.7
Donepezil	DB00843	COC1=CC2=C(C=C1OC)C(=O)C(CC1CCN(CC3=CC=CC=C3)CC1)C2	Inactive	0.2	0.8
Nalbuphine	DB00844	[H][C@@]12CC3=C4C(OC5[C@@H](O)CC[C@]1(O)[C@@]45CCN2CC1CCC1)=C(O)C=C3	Inactive	0.1	0.9
Clofazimine	DB00845	CC(C)\N=C1/C=C2N(C3=CC=C(Cl)C=C3)C3=C(C=CC=C3)N=C2C=C/1NC1=CC=C(Cl)C=C1	Inactive	0.2	0.8
Flurandrenolide	DB00846	[H][C@@]12C[C@@]3([H])[C@]4([H])C[C@]([H])(F)C5=CC(=O)CC[C@]5(C)[C@@]4([H])[C@@H](O)C[C@]3(C)[C@@]1(OC(C)(C)O2)C(=O)CO	Inactive	0	1
Cysteamine	DB00847	NCCS	Inactive	0	1
Levamisole	DB00848	C1CN2C[C@@H](N=C2S1)C1=CC=CC=C1	Inactive	0.1	0.9
Perphenazine	DB00850	OCCN1CCN(CCCN2C3=C(SC4=C2C=C(Cl)C=C4)C=CC=C3)CC1	Inactive	0.1	0.9
Dacarbazine	DB00851	CN(C)\N=N\C1=C(N=CN1)C(N)=O	Inactive	0.4	0.6
Pseudoephedrine	DB00852	CN[C@@H](C)[C@@H](O)C1=CC=CC=C1	Inactive	0.4	0.6
Temozolomide	DB00853	CN1N=NC2=C(N=CN2C1=O)C(N)=O	Inactive	0	1
Levorphanol	DB00854	[H][C@@]12CCCC[C@@]11CCN(C)[C@@H]2CC2=C1C=C(O)C=C2	Inactive	0.1	0.9
Aminolevulinic acid	DB00855	NCC(=O)CCC(O)=O	Inactive	0	1
Chlorphenesin	DB00856	OCC(O)COC1=CC=C(Cl)C=C1	Inactive	0.1	0.9
Terbinafine	DB00857	CN(CC=CC#CC(C)(C)C)CC1=CC=CC2=C1C=CC=C2	Inactive	0.1	0.9
Dromostanolone	DB00858	[H][C@@]12CC[C@H](OC(=O)CC)[C@@]1(C)CC[C@@]1([H])[C@@]2([H])CC[C@@]2([H])CC(=O)[C@H](C)C[C@]12C	Inactive	0	1
Penicillamine	DB00859	CC(C)(S)[C@@H](N)C(O)=O	Inactive	0	1
Prednisolone	DB00860	[H][C@@]12CC[C@](O)(C(=O)CO)[C@@]1(C)C[C@H](O)[C@@]1([H])[C@@]2([H])CCC2=CC(=O)C=C[C@]12C	Inactive	0.3	0.7
Vardenafil	DB00862	CCCC1=NC(C)=C2N1NC(=NC2=O)C1=C(OCC)C=CC(=C1)S(=O)(=O)N1CCN(CC)CC1	Inactive	0.1	0.9
Ranitidine	DB00863	CN\C(NCCSCC1=CC=C(CN(C)C)O1)=C/[N+]([O-])=O	Inactive	0.1	0.9
Tacrolimus	DB00864	CO[C@@H]1C[C@@H](CC[C@H]1O)\C=C(/C)[C@H]1OC(=O)[C@@H]2CCCCN2C(=O)C(=O)[C@]2(O)O[C@@H]([C@H](C[C@H]2C)OC)[C@H](C[C@@H](C)C\C(C)=C\[C@@H](CC=C)C(=O)C[C@H](O)[C@H]1C)OC	Inactive	0	1
Benzphetamine	DB00865	CC(CC1=CC=CC=C1)N(C)CC1=CC=CC=C1	Inactive	0.1	0.9
Alprenolol	DB00866	CC(C)NCC(O)COC1=C(CC=C)C=CC=C1	Inactive	0.3	0.7
Ritodrine	DB00867	C[C@H](NCCC1=CC=C(O)C=C1)[C@H](O)C1=CC=C(O)C=C1	Inactive	0.1	0.9
Benzonatate	DB00868	CCCCNC1=CC=C(C=C1)C(=O)OCCOCCOCCOCCOCCOCCOCCOCCOCCOC	Inactive	0	1
Dorzolamide	DB00869	CCNC1CC(C)S(=O)(=O)C2=C1C=C(S2)S(N)(=O)=O	Inactive	0.1	0.9
Terbutaline	DB00871	CC(C)(C)NCC(O)C1=CC(O)=CC(O)=C1	Inactive	0	1
Loteprednol	DB00873	[H][C@@]12CC[C@](OC(=O)OCC)(C(=O)OCCl)[C@@]1(C)C[C@H](O)[C@@]1([H])[C@@]2([H])CCC2=CC(=O)C=C[C@]12C	Inactive	0.1	0.9
Guaifenesin	DB00874	COC1=C(OCC(O)CO)C=CC=C1	Inactive	0	1
Flupenthixol	DB00875	OCCN1CCN(CCC=C2C3=C(SC4=C2C=C(C=C4)C(F)(F)F)C=CC=C3)CC1	Inactive	0.2	0.8
Eprosartan	DB00876	CCCCC1=NC=C(C=C(CC2=CC=CS2)C(O)=O)N1CC1=CC=C(C=C1)C(O)=O	Inactive	0.2	0.8
Sirolimus	DB00877	CO[C@@H]1C[C@H](C[C@@H](C)[C@@H]2CC(=O)[C@@H](C)\C=C(C)\[C@@H](O)[C@@H](OC)C(=O)[C@@H](C)C[C@H](C)\C=C\C=C\C=C(C)\[C@@H](C[C@@H]3CC[C@@H](C)[C@@](O)(O3)C(=O)C(=O)N3CCCC[C@H]3C(=O)O2)OC)CC[C@H]1O	Inactive	0	1
Chlorhexidine	DB00878	ClC1=CC=C(NC(=N)NC(=N)NCCCCCCNC(=N)NC(=N)NC2=CC=C(Cl)C=C2)C=C1	Inactive	0	1
Emtricitabine	DB00879	NC1=NC(=O)N(C=C1F)[C@@H]1CS[C@H](CO)O1	Inactive	0.2	0.8
Chlorothiazide	DB00880	NS(=O)(=O)C1=CC2=C(NC=NS2(=O)=O)C=C1Cl	Inactive	0.1	0.9
Quinapril	DB00881	CCOC(=O)[C@H](CCC1=CC=CC=C1)N[C@@H](C)C(=O)N1CC2=C(C[C@H]1C(O)=O)C=CC=C2	Inactive	0.1	0.9
Clomifene	DB00882	CCN(CC)CCOC1=CC=C(C=C1)C(=C(/Cl)C1=CC=CC=C1)\C1=CC=CC=C1	Inactive	0.1	0.9
Isosorbide Dinitrate	DB00883	[H][C@]12OC[C@H](O[N+]([O-])=O)[C@@]1([H])OC[C@H]2O[N+]([O-])=O	Inactive	0	1
Risedronate	DB00884	OC(CC1=CC=CN=C1)(P(O)(O)=O)P(O)(O)=O	Inactive	0	1
Bumetanide	DB00887	CCCCNC1=C(OC2=CC=CC=C2)C(=CC(=C1)C(O)=O)S(N)(=O)=O	Inactive	0.1	0.9
Mechlorethamine	DB00888	CN(CCCl)CCCl	Inactive	0	1
Granisetron	DB00889	CN1N=C(C(=O)NC2CC3CCCC(C2)N3C)C2=C1C=CC=C2	Inactive	0.3	0.7
Dienestrol	DB00890	CC=C(C(=CC)C1=CC=C(O)C=C1)C1=CC=C(O)C=C1	Inactive	0.4	0.6
Sulfapyridine	DB00891	NC1=CC=C(C=C1)S(=O)(=O)NC1=NC=CC=C1	Inactive	0	1
Oxybuprocaine	DB00892	CCCCOC1=CC(=CC=C1N)C(=O)OCCN(CC)CC	Inactive	0.1	0.9
Testolactone	DB00894	[H][C@@]12CCC3=CC(=O)C=C[C@]3(C)[C@@]1([H])CC[C@]1(C)OC(=O)CC[C@@]21[H]	Inactive	0	1
Benzylpenicilloyl Polylysine	DB00895	CC1(C)SC(NC1C(O)=O)C(NC(=O)CC1=CC=CC=C1)C(=O)NCCCCCC(O)=O	Inactive	0	1
Rimexolone	DB00896	CCC(=O)[C@@]1(C)[C@H](C)CC2C3CCC4=CC(=O)C=C[C@]4(C)C3[C@@H](O)C[C@]12C	Inactive	0.2	0.8
Triazolam	DB00897	CC1=NN=C2CN=C(C3=C(Cl)C=CC=C3)C3=C(C=CC(Cl)=C3)N12	Inactive	0.4	0.6
Ethanol	DB00898	CCO	Inactive	0	1
Remifentanil	DB00899	CCC(=O)N(C1=CC=CC=C1)C1(CCN(CCC(=O)OC)CC1)C(=O)OC	Inactive	0.2	0.8
Didanosine	DB00900	OC[C@@H]1CC[C@@H](O1)N1C=NC2=C1NC=NC2=O	Inactive	0.3	0.7
Methdilazine	DB00902	CN1CCC(CN2C3=C(SC4=C2C=CC=C4)C=CC=C3)C1	Inactive	0.2	0.8
Ethacrynic acid	DB00903	CCC(=C)C(=O)C1=C(Cl)C(Cl)=C(OCC(O)=O)C=C1	Inactive	0.3	0.7
Bimatoprost	DB00905	CCNC(=O)CCC\C=C/C[C@H]1[C@@H](O)C[C@@H](O)[C@@H]1\C=C\[C@@H](O)CCC1=CC=CC=C1	Inactive	0.1	0.9
Tiagabine	DB00906	CC1=C(SC=C1)C(=CCCN1CCC[C@H](C1)C(O)=O)C1=C(C)C=CS1	Inactive	0.2	0.8
Cocaine	DB00907	COC(=O)[C@@H]1C2CCC(C[C@@H]1OC(=O)C1=CC=CC=C1)N2C	Inactive	0.2	0.8
Quinidine	DB00908	[H][C@@]12CCN(C[C@@H]1C=C)[C@]([H])(C2)[C@@H](O)C1=CC=NC2=C1C=C(OC)C=C2	Inactive	0.2	0.8
Zonisamide	DB00909	NS(=O)(=O)CC1=NOC2=C1C=CC=C2	Inactive	0.1	0.9
Paricalcitol	DB00910	[H]C1CC[C@]2(C)[C@]([H])(CC[C@@]2([H])\C1=C\C=C1C[C@@H](O)C[C@H](O)C1)[C@H](C)\C=C\[C@H](C)C(C)(C)O	Inactive	0.1	0.9
Tinidazole	DB00911	CCS(=O)(=O)CCN1C(C)=NC=C1[N+]([O-])=O	Inactive	0.1	0.9
Repaglinide	DB00912	CCOC1=C(C=CC(CC(=O)N[C@@H](CC(C)C)C2=C(C=CC=C2)N2CCCCC2)=C1)C(O)=O	Inactive	0	1
Anileridine	DB00913	CCOC(=O)C1(CCN(CCC2=CC=C(N)C=C2)CC1)C1=CC=CC=C1	Inactive	0	1
Phenformin	DB00914	NC(=N)NC(=N)NCCC1=CC=CC=C1	Inactive	0.1	0.9
Amantadine	DB00915	NC12CC3CC(CC(C3)C1)C2	Inactive	0	1
Metronidazole	DB00916	CC1=NC=C(N1CCO)[N+]([O-])=O	Inactive	0.1	0.9
Dinoprostone	DB00917	CCCCC[C@H](O)\C=C\[C@H]1[C@H](O)CC(=O)[C@@H]1C\C=C/CCCC(O)=O	Inactive	0.3	0.7
Almotriptan	DB00918	CN(C)CCC1=CNC2=C1C=C(CS(=O)(=O)N1CCCC1)C=C2	Inactive	0.2	0.8
Spectinomycin	DB00919	[H][C@@]12O[C@H](C)CC(=O)[C@]1(O)O[C@]1([H])[C@@H](NC)[C@@H](O)[C@@H](NC)[C@H](O)[C@@]1([H])O2	Inactive	0	1
Ketotifen	DB00920	CN1CCC(CC1)=C1C2=C(SC=C2)C(=O)CC2=C1C=CC=C2	Inactive	0.4	0.6
Buprenorphine	DB00921	CO[C@]12CC[C@@]3(C[C@@H]1[C@](C)(O)C(C)(C)C)[C@H]1CC4=C5C(O[C@@H]2[C@@]35CCN1CC1CC1)=C(O)C=C4	Inactive	0.1	0.9
Levosimendan	DB00922	C[C@@H]1CC(=O)NN=C1C1=CC=C(NN=C(C#N)C#N)C=C1	Inactive	0.2	0.8
Ceforanide	DB00923	[H][C@]12SCC(CSC3=NN=NN3CC(O)=O)=C(N1C(=O)[C@H]2NC(=O)CC1=C(CN)C=CC=C1)C(O)=O	Inactive	0	1
Cyclobenzaprine	DB00924	CN(C)CCC=C1C2=C(C=CC=C2)C=CC2=C1C=CC=C2	Inactive	0.2	0.8
Phenoxybenzamine	DB00925	CC(COC1=CC=CC=C1)N(CCCl)CC1=CC=CC=C1	Inactive	0.2	0.8
Famotidine	DB00927	NC(N)=NC1=NC(CSCCC(N)=NS(N)(=O)=O)=CS1	Inactive	0.1	0.9
Azacitidine	DB00928	NC1=NC(=O)N(C=N1)[C@@H]1O[C@H](CO)[C@@H](O)[C@H]1O	Inactive	0.1	0.9
Misoprostol	DB00929	CCCCC(C)(O)C\C=C\[C@H]1[C@H](O)CC(=O)[C@@H]1CCCCCCC(=O)OC	Inactive	0.2	0.8
Colesevelam	DB00930		Inactive	0	1
Methacycline	DB00931	CN(C)[C@H]1[C@@H]2[C@@H](O)[C@@H]3C(=C)C4=C(C(O)=CC=C4)C(=O)C3=C(O)[C@]2(O)C(=O)C(C(N)=O)C1=O	Inactive	0.2	0.8
Tipranavir	DB00932	CCC[C@@]1(CCC2=CC=CC=C2)CC(=O)C([C@H](CC)C2=CC(NS(=O)(=O)C3=NC=C(C=C3)C(F)(F)F)=CC=C2)=C(O)O1	Inactive	0.1	0.9
Mesoridazine	DB00933	CN1CCCCC1CCN1C2=C(SC3=C1C=C(C=C3)S(C)=O)C=CC=C2	Inactive	0	1
Maprotiline	DB00934	CNCCCC12CCC(C3=C1C=CC=C3)C1=C2C=CC=C1	Inactive	0	1
Oxymetazoline	DB00935	CC1=CC(=C(O)C(C)=C1CC1=NCCN1)C(C)(C)C	Inactive	0.2	0.8
Salicyclic acid	DB00936	OC(=O)C1=C(O)C=CC=C1	Inactive	0	1
Diethylpropion	DB00937	CCN(CC)C(C)C(=O)C1=CC=CC=C1	Inactive	0.1	0.9
Salmeterol	DB00938	OCC1=C(O)C=CC(=C1)C(O)CNCCCCCCOCCCCC1=CC=CC=C1	Inactive	0.1	0.9
Meclofenamic acid	DB00939	CC1=CC=C(Cl)C(NC2=C(C=CC=C2)C(O)=O)=C1Cl	Inactive	0.3	0.7
Methantheline	DB00940	CC[N+](C)(CC)CCOC(=O)C1C2=C(OC3=C1C=CC=C3)C=CC=C2	Inactive	0.1	0.9
Hexafluronium	DB00941	CC.C[N+](C)(CCCCCC[N+](C)(C)C1C2=C(C=CC=C2)C2=C1C=CC=C2)C1C2=C(C=CC=C2)C2=C1C=CC=C2	Inactive	0.1	0.9
Cycrimine	DB00942	OC(CCN1CCCCC1)(C1CCCC1)C1=CC=CC=C1	Inactive	0	1
Zalcitabine	DB00943	NC1=NC(=O)N(C=C1)[C@H]1CC[C@@H](CO)O1	Inactive	0.2	0.8
Demecarium	DB00944	CN(CCCCCCCCCCN(C)C(=O)OC1=CC=CC(=C1)[N+](C)(C)C)C(=O)OC1=CC=CC(=C1)[N+](C)(C)C	Inactive	0.1	0.9
Acetylsalicylic acid	DB00945	CC(=O)OC1=C(C=CC=C1)C(O)=O	Inactive	0.1	0.9
Phenprocoumon	DB00946	CCC(C1=CC=CC=C1)C1=C(O)OC2=C(C=CC=C2)C1=O	Inactive	0.3	0.7
Fulvestrant	DB00947	[H][C@@]12CC[C@H](O)[C@@]1(C)CC[C@]1([H])C3=C(C[C@@H](CCCCCCCCCS(=O)CCCC(F)(F)C(F)(F)F)[C@@]21[H])C=C(O)C=C3	Inactive	0.1	0.9
Mezlocillin	DB00948	[H][C@]12SC(C)(C)[C@@H](N1C(=O)[C@H]2NC(=O)[C@H](NC(=O)N1CCN(C1=O)S(C)(=O)=O)C1=CC=CC=C1)C(O)=O	Inactive	0	1
Felbamate	DB00949	NC(=O)OCC(COC(N)=O)C1=CC=CC=C1	Inactive	0	1
Fexofenadine	DB00950	CC(C)(C(O)=O)C1=CC=C(C=C1)C(O)CCCN1CCC(CC1)C(O)(C1=CC=CC=C1)C1=CC=CC=C1	Inactive	0.2	0.8
Isoniazid	DB00951	NNC(=O)C1=CC=NC=C1	Inactive	0.4	0.6
Naratriptan	DB00952	CNS(=O)(=O)CCC1=CC2=C(NC=C2C2CCN(C)CC2)C=C1	Inactive	0.2	0.8
Rizatriptan	DB00953	CN(C)CCC1=CNC2=C1C=C(CN1C=NC=N1)C=C2	Inactive	0.3	0.7
Dirithromycin	DB00954	CC[C@H]1OC(=O)[C@H](C)[C@H](O[C@H]2C[C@@](C)(OC)[C@@H](O)[C@H](C)O2)[C@@H](C)[C@@H](O[C@@H]2O[C@H](C)C[C@@H]([C@H]2O)N(C)C)[C@](C)(O)C[C@@H](C)[C@@H]2N[C@@H](COCCOC)O[C@@H]([C@@H]2C)[C@]1(C)O	Inactive	0	1
Netilmicin	DB00955	CCN[C@@H]1C[C@H](N)[C@@H](O[C@H]2OC(CN)=CC[C@H]2N)[C@H](O)[C@H]1O[C@H]1OC[C@](C)(O)[C@H](NC)[C@H]1O	Inactive	0	1
Hydrocodone	DB00956	[H][C@@]12OC3=C(OC)C=CC4=C3[C@@]11CCN(C)[C@]([H])(C4)[C@]1([H])CCC2=O	Inactive	0.4	0.6
Norgestimate	DB00957	[H][C@@]12CC[C@@](OC(C)=O)(C#C)[C@@]1(CC)CC[C@]1([H])[C@@]3([H])CCC(\C=C3CC[C@@]21[H])=N/O	Inactive	0	1
Carboplatin	DB00958	N.N.O=C1O[Pt]OC(=O)C11CCC1	Inactive	0	1
Methylprednisolone	DB00959	[H][C@@]12CC[C@](O)(C(=O)CO)[C@@]1(C)C[C@H](O)[C@@]1([H])[C@@]2([H])C[C@H](C)C2=CC(=O)C=C[C@]12C	Inactive	0.3	0.7
Pindolol	DB00960	CC(C)NCC(O)COC1=CC=CC2=C1C=CN2	Inactive	0.4	0.6
Mepivacaine	DB00961	CN1CCCCC1C(=O)NC1=C(C)C=CC=C1C	Inactive	0	1
Bromfenac	DB00963	NC1=C(CC(O)=O)C=CC=C1C(=O)C1=CC=C(Br)C=C1	Inactive	0.1	0.9
Apraclonidine	DB00964	NC1=CC(Cl)=C(NC2=NCCN2)C(Cl)=C1	Inactive	0.2	0.8
Telmisartan	DB00966	CCCC1=NC2=C(C=C(C=C2C)C2=NC3=C(C=CC=C3)N2C)N1CC1=CC=C(C=C1)C1=C(C=CC=C1)C(O)=O	Inactive	0.2	0.8
Desloratadine	DB00967	ClC1=CC2=C(C=C1)C(=C1CCNCC1)C1=NC=CC=C1CC2	Inactive	0.2	0.8
Methyldopa	DB00968	C[C@](N)(CC1=CC(O)=C(O)C=C1)C(O)=O	Inactive	0.1	0.9
Dactinomycin	DB00970	CC(C)C1NC(=O)C(NC(=O)C2=CC=C(C)C3=C2N=C2C(O3)=C(C)C(=O)C(N)=C2C(=O)NC2C(C)OC(=O)C(C(C)C)N(C)C(=O)CN(C)C(=O)C3CCCN3C(=O)C(NC2=O)C(C)C)C(C)OC(=O)C(C(C)C)N(C)C(=O)CN(C)C(=O)C2CCCN2C1=O	Inactive	0.1	0.9
Selenium Sulfide	DB00971	S=[Se]	Inactive	0	1
Ezetimibe	DB00973	O[C@@H](CC[C@@H]1[C@H](N(C1=O)C1=CC=C(F)C=C1)C1=CC=C(O)C=C1)C1=CC=C(F)C=C1	Inactive	0.4	0.6
Edetic Acid	DB00974	OC(=O)CN(CCN(CC(O)=O)CC(O)=O)CC(O)=O	Inactive	0	1
Dipyridamole	DB00975	OCCN(CCO)C1=NC2=C(N=C(N=C2N2CCCCC2)N(CCO)CCO)C(=N1)N1CCCCC1	Inactive	0.4	0.6
Telithromycin	DB00976	CC[C@@H]1OC(=O)[C@H](C)C(=O)[C@H](C)[C@@H](O[C@@H]2O[C@H](C)C[C@@H]([C@H]2O)N(C)C)[C@@](C)(C[C@@H](C)C(=O)[C@H](C)[C@H]2N(CCCCN3C=NC(=C3)C3=CC=CN=C3)C(=O)O[C@@]12C)OC	Inactive	0.1	0.9
Ethinyl Estradiol	DB00977	[H][C@@]12CC[C@@](O)(C#C)[C@@]1(C)CC[C@]1([H])C3=C(CC[C@@]21[H])C=C(O)C=C3	Inactive	0.1	0.9
Lomefloxacin	DB00978	CCN1C=C(C(O)=O)C(=O)C2=C1C(F)=C(N1CCNC(C)C1)C(F)=C2	Inactive	0.3	0.7
Cyclopentolate	DB00979	CN(C)CCOC(=O)C(C1=CC=CC=C1)C1(O)CCCC1	Inactive	0.1	0.9
Physostigmine	DB00981	[H][C@]12N(C)CC[C@@]1(C)C1=C(C=CC(OC(=O)NC)=C1)N2C	Inactive	0.3	0.7
Isotretinoin	DB00982	CC(C=CC1=C(C)CCCC1(C)C)=CC=CC(C)=CC(O)=O	Inactive	0.1	0.9
Formoterol	DB00983	COC1=CC=C(CC(C)NCC(O)C2=CC(NC=O)=C(O)C=C2)C=C1	Inactive	0.2	0.8
Nandrolone phenpropionate	DB00984	[H][C@@]12CC[C@H](OC(=O)CCC3=CC=CC=C3)[C@@]1(C)CC[C@]1([H])[C@@]3([H])CCC(=O)C=C3CC[C@@]21[H]	Inactive	0	1
Dimenhydrinate	DB00985	CN1C2=C([N-]C(Cl)=N2)C(=O)N(C)C1=O.C[NH+](C)CCOC(C1=CC=CC=C1)C1=CC=CC=C1	Inactive	0	1
Glycopyrrolate	DB00986	C[N+]1(C)CCC(C1)OC(=O)C(O)(C1CCCC1)C1=CC=CC=C1	Inactive	0.1	0.9
Cytarabine	DB00987	NC1=NC(=O)N(C=C1)[C@@H]1O[C@H](CO)[C@@H](O)[C@@H]1O	Inactive	0.3	0.7
Dopamine	DB00988	NCCC1=CC(O)=C(O)C=C1	Inactive	0	1
Rivastigmine	DB00989	CCN(C)C(=O)OC1=CC=CC(=C1)[C@H](C)N(C)C	Inactive	0.4	0.6
Exemestane	DB00990	[H][C@@]12CCC(=O)[C@@]1(C)CC[C@@]1([H])[C@@]2([H])CC(=C)C2=CC(=O)C=C[C@]12C	Inactive	0.1	0.9
Oxaprozin	DB00991	OC(=O)CCC1=NC(=C(O1)C1=CC=CC=C1)C1=CC=CC=C1	Inactive	0.2	0.8
Methyl aminolevulinate	DB00992	COC(=O)CCC(=O)CN	Inactive	0	1
Neomycin	DB00994	NC[C@@H]1O[C@H](O[C@@H]2[C@@H](CO)O[C@@H](O[C@@H]3[C@@H](O)[C@H](N)C[C@H](N)[C@H]3O[C@H]3O[C@H](CN)[C@@H](O)[C@H](O)[C@H]3N)[C@@H]2O)[C@H](N)[C@@H](O)[C@@H]1O	Inactive	0	1
Auranofin	DB00995	CCP(CC)(CC)=[Au]S[C@@H]1O[C@H](COC(C)=O)C(OC(C)=O)[C@H](OC(C)=O)C1OC(C)=O	Inactive	0	1
Gabapentin	DB00996	NCC1(CC(O)=O)CCCCC1	Inactive	0	1
Doxorubicin	DB00997	COC1=CC=CC2=C1C(=O)C1=C(O)C3=C(C[C@](O)(C[C@@H]3O[C@H]3C[C@H](N)[C@H](O)[C@H](C)O3)C(=O)CO)C(O)=C1C2=O	Inactive	0	1
Hydrochlorothiazide	DB00999	NS(=O)(=O)C1=CC2=C(NCNS2(=O)=O)C=C1Cl	Inactive	0	1
Cyclacillin	DB01000	[H][C@]12SC(C)(C)[C@@H](N1C(=O)[C@H]2NC(=O)C1(N)CCCCC1)C(O)=O	Inactive	0	1
Salbutamol	DB01001	CC(C)(C)NCC(O)C1=CC(CO)=C(O)C=C1	Inactive	0.1	0.9
Levobupivacaine	DB01002	CCCCN1CCCC[C@H]1C(=O)NC1=C(C)C=CC=C1C	Inactive	0	1
Cromoglicate	DB01003	OC(COC1=CC2=C(OC(=CC2=O)C(O)=O)C=C1)COC1=CC=CC2=C1C(=O)C=C(O2)C(O)=O	Inactive	0	1
Ganciclovir	DB01004	NC1=NC(=O)C2=C(N1)N(COC(CO)CO)C=N2	Inactive	0.3	0.7
Hydroxyurea	DB01005	NC(=O)NO	Inactive	0	1
Tioconazole	DB01007	ClC1=C(COC(CN2C=CN=C2)C2=C(Cl)C=C(Cl)C=C2)C=CS1	Inactive	0.3	0.7
Busulfan	DB01008	CS(=O)(=O)OCCCCOS(C)(=O)=O	Inactive	0	1
Ketoprofen	DB01009	CC(C(O)=O)C1=CC(=CC=C1)C(=O)C1=CC=CC=C1	Inactive	0.4	0.6
Edrophonium	DB01010	CC[N+](C)(C)C1=CC(O)=CC=C1	Inactive	0.1	0.9
Cinacalcet	DB01012	C[C@@H](NCCCC1=CC(=CC=C1)C(F)(F)F)C1=CC=CC2=C1C=CC=C2	Inactive	0.1	0.9
Clobetasol	DB01013	[H][C@@]12C[C@H](C)[C@](OC(=O)CC)(C(=O)CCl)[C@@]1(C)C[C@H](O)[C@@]1(F)[C@@]2([H])CCC2=CC(=O)C=C[C@]12C	Inactive	0	1
Balsalazide	DB01014	OC(=O)CCNC(=O)C1=CC=C(N\N=C2\C=CC(=O)C(=C\2)C(O)=O)C=C1	Inactive	0.4	0.6
Sulfamethoxazole	DB01015	CC1=CC(NS(=O)(=O)C2=CC=C(N)C=C2)=NO1	Inactive	0	1
Glibenclamide	DB01016	COC1=C(C=C(Cl)C=C1)C(=O)NCCC1=CC=C(C=C1)S(=O)(=O)NC(=O)NC1CCCCC1	Inactive	0.1	0.9
Minocycline	DB01017	[H][C@@]12CC3=C(C(O)=CC=C3N(C)C)C(O)=C1C(=O)[C@]1(O)C(=O)\C(C(=O)[C@@H](N(C)C)[C@]1([H])C2)=C(/N)O	Inactive	0.1	0.9
Guanfacine	DB01018	NC(=N)NC(=O)CC1=C(Cl)C=CC=C1Cl	Inactive	0.2	0.8
Bethanechol	DB01019	CC(C[N+](C)(C)C)OC(N)=O	Inactive	0	1
Isosorbide Mononitrate	DB01020	[H][C@]12OC[C@@H](O[N+]([O-])=O)[C@@]1([H])OC[C@@H]2O	Inactive	0	1
Trichlormethiazide	DB01021	NS(=O)(=O)C1=CC2=C(NC(NS2(=O)=O)C(Cl)Cl)C=C1Cl	Inactive	0	1
Phytonadione	DB01022	CC(C)CCC[C@@H](C)CCC[C@@H](C)CCC\C(C)=C\CC1=C(C)C(=O)C2=C(C=CC=C2)C1=O	Inactive	0	1
Felodipine	DB01023	CCOC(=O)C1=C(C)NC(C)=C(C1C1=C(Cl)C(Cl)=CC=C1)C(=O)OC	Inactive	0.3	0.7
Mycophenolic acid	DB01024	COC1=C(C)C2=C(C(=O)OC2)C(O)=C1C\C=C(/C)CCC(O)=O	Inactive	0.2	0.8
Amlexanox	DB01025	CC(C)C1=CC2=C(OC3=C(C=C(C(O)=O)C(N)=N3)C2=O)C=C1	Inactive	0.1	0.9
Ketoconazole	DB01026	CC(=O)N1CCN(CC1)C1=CC=C(OC[C@@H]2CO[C@](CN3C=CN=C3)(O2)C2=C(Cl)C=C(Cl)C=C2)C=C1	Inactive	0	1
Methoxyflurane	DB01028	COC(F)(F)C(Cl)Cl	Inactive	0	1
Irbesartan	DB01029	CCCCC1=NC2(CCCC2)C(=O)N1CC1=CC=C(C=C1)C1=C(C=CC=C1)C1=NNN=N1	Inactive	0.3	0.7
Topotecan	DB01030	CC[C@@]1(O)C(=O)OCC2=C1C=C1N(CC3=CC4=C(C=CC(O)=C4CN(C)C)N=C13)C2=O	Inactive	0.2	0.8
Ethinamate	DB01031	NC(=O)OC1(CCCCC1)C#C	Inactive	0.1	0.9
Probenecid	DB01032	CCCN(CCC)S(=O)(=O)C1=CC=C(C=C1)C(O)=O	Inactive	0.1	0.9
Mercaptopurine	DB01033	S=C1N=CNC2=C1NC=N2	Inactive	0.4	0.6
Cerulenin	DB01034	CC=CCC=CCCC(=O)[C@H]1O[C@H]1C(N)=O	Inactive	0.3	0.7
Procainamide	DB01035	CCN(CC)CCNC(=O)C1=CC=C(N)C=C1	Inactive	0	1
Tolterodine	DB01036	CC(C)N(CC[C@@H](C1=CC=CC=C1)C1=CC(C)=CC=C1O)C(C)C	Inactive	0.1	0.9
Selegiline	DB01037	C[C@H](CC1=CC=CC=C1)N(C)CC#C	Inactive	0	1
Carphenazine	DB01038	CCC(=O)C1=CC2=C(SC3=C(C=CC=C3)N2CCCN2CCN(CCO)CC2)C=C1	Inactive	0	1
Fenofibrate	DB01039	CC(C)OC(=O)C(C)(C)OC1=CC=C(C=C1)C(=O)C1=CC=C(Cl)C=C1	Inactive	0.3	0.7
Hydroxystilbamidine Isethionate	DB01040	OCCS(O)(=O)=O.OCCS(O)(=O)=O.NC(=N)C1=CC(=O)C(\C=C1)=C/C=C1C=CC(C=C1)=C(N)N	Inactive	0.3	0.7
Melphalan	DB01042	NC(CC1=CC=C(C=C1)N(CCCl)CCCl)C(O)=O	Inactive	0	1
Memantine	DB01043	CC12CC3CC(C)(C1)CC(N)(C3)C2	Inactive	0	1
Gatifloxacin	DB01044	COC1=C(N2CCNC(C)C2)C(F)=CC2=C1N(C=C(C(O)=O)C2=O)C1CC1	Inactive	0.1	0.9
Rifampin	DB01045	CO[C@H]1\C=C\O[C@@]2(C)OC3=C(C2=O)C2=C(O)C(\C=N\N4CCN(C)CC4)=C(NC(=O)\C(C)=C/C=C/[C@H](C)[C@H](O)[C@@H](C)[C@H](O)[C@H](C)[C@H](OC(C)=O)[C@@H]1C)C(O)=C2C(O)=C3C	Inactive	0.1	0.9
Lubiprostone	DB01046	[H][C@@]12CC(=O)[C@@H](CCCCCCC(O)=O)[C@@]1([H])CC[C@@](O)(O2)C(F)(F)CCCC	Inactive	0	1
Fluocinonide	DB01047	[H][C@@]12C[C@@]3([H])[C@]4([H])C[C@]([H])(F)C5=CC(=O)C=C[C@]5(C)[C@@]4(F)[C@@H](O)C[C@]3(C)[C@@]1(OC(C)(C)O2)C(=O)COC(C)=O	Inactive	0	1
Abacavir	DB01048	NC1=NC2=C(N=CN2[C@@H]2C[C@H](CO)C=C2)C(NC2CC2)=N1	Inactive	0.2	0.8
Ergoloid mesylate	DB01049	CCC(C)(C)C1N2C(=O)C(NC(=O)C3CC4C(CC5=CNC6=C5C4=CC=C6)N(C)C3)(OC2(O)C2CCCN2C1=O)C(C)C	Inactive	0.1	0.9
Ibuprofen	DB01050	CC(C)CC1=CC=C(C=C1)C(C)C(O)=O	Inactive	0.2	0.8
Novobiocin	DB01051	CO[C@@H]1[C@@H](OC(N)=O)[C@@H](O)[C@H](OC2=C(C)C3=C(C=C2)C(O)=C(NC(=O)C2=CC(CC=C(C)C)=C(O)C=C2)C(=O)O3)OC1(C)C	Inactive	0.1	0.9
Penicillin G	DB01053	[H][C@]12SC(C)(C)[C@@H](N1C(=O)[C@H]2NC(=O)CC1=CC=CC=C1)C(O)=O	Inactive	0.2	0.8
Nitrendipine	DB01054	CCOC(=O)C1=C(C)NC(C)=C(C1C1=CC(=CC=C1)[N+]([O-])=O)C(=O)OC	Inactive	0.4	0.6
Mimosine	DB01055	N[C@@H](CN1C=CC(=O)C(O)=C1)C(O)=O	Inactive	0.1	0.9
Tocainide	DB01056	CC(N)C(=O)NC1=C(C)C=CC=C1C	Inactive	0.1	0.9
Echothiophate	DB01057	CCOP(=O)(OCC)SCC[N+](C)(C)C	Inactive	0	1
Praziquantel	DB01058	O=C(C1CCCCC1)N1CC2N(CCC3=C2C=CC=C3)C(=O)C1	Inactive	0.2	0.8
Norfloxacin	DB01059	CCN1C=C(C(O)=O)C(=O)C2=C1C=C(N1CCNCC1)C(F)=C2	Inactive	0.3	0.7
Amoxicillin	DB01060	[H][C@]12SC(C)(C)[C@@H](N1C(=O)[C@H]2NC(=O)[C@H](N)C1=CC=C(O)C=C1)C(O)=O	Inactive	0.2	0.8
Azlocillin	DB01061	[H][C@]12SC(C)(C)[C@@H](N1C(=O)[C@H]2NC(=O)C(NC(=O)N1CCNC1=O)C1=CC=CC=C1)C(O)=O	Inactive	0.1	0.9
Oxybutynin	DB01062	CCN(CC)CC#CCOC(=O)C(O)(C1CCCCC1)C1=CC=CC=C1	Inactive	0.1	0.9
Acetophenazine	DB01063	CC(=O)C1=CC2=C(SC3=C(C=CC=C3)N2CCCN2CCN(CCO)CC2)C=C1	Inactive	0	1
Isoproterenol	DB01064	CC(C)NCC(O)C1=CC(O)=C(O)C=C1	Inactive	0	1
Melatonin	DB01065	COC1=CC2=C(NC=C2CCNC(C)=O)C=C1	Inactive	0.3	0.7
Cefditoren	DB01066	[H][C@]12SCC(\C=C/C3=C(C)N=CS3)=C(N1C(=O)[C@H]2NC(=O)C(=N/OC)\C1=CSC(N)=N1)C(=O)OCOC(=O)C(C)(C)C	Inactive	0	1
Glipizide	DB01067	CC1=CN=C(C=N1)C(=O)NCCC1=CC=C(C=C1)S(=O)(=O)NC(=O)NC1CCCCC1	Inactive	0.1	0.9
Clonazepam	DB01068	[O-][N+](=O)C1=CC2=C(NC(=O)CN=C2C2=C(Cl)C=CC=C2)C=C1	Inactive	0.3	0.7
Promethazine	DB01069	CC(CN1C2=C(SC3=C1C=CC=C3)C=CC=C2)N(C)C	Inactive	0.3	0.7
Dihydrotachysterol	DB01070	CC(C)C(C)\C=C\C(C)C1CCC2C1(C)CCC\C2=C/C=C1/CC(O)CCC1C	Inactive	0.1	0.9
Mequitazine	DB01071	C(C1CN2CCC1CC2)N1C2=C(SC3=C1C=CC=C3)C=CC=C2	Inactive	0.1	0.9
Atazanavir	DB01072	COC(=O)N[C@H](C(=O)N[C@@H](CC1=CC=CC=C1)[C@@H](O)CN(CC1=CC=C(C=C1)C1=NC=CC=C1)NC(=O)[C@@H](NC(=O)OC)C(C)(C)C)C(C)(C)C	Inactive	0.1	0.9
Fludarabine	DB01073	NC1=NC(F)=NC2=C1N=CN2[C@@H]1O[C@H](COP(O)(O)=O)[C@@H](O)[C@@H]1O	Inactive	0	1
Perhexiline	DB01074	C(C(C1CCCCC1)C1CCCCC1)C1CCCCN1	Inactive	0	1
Diphenhydramine	DB01075	CN(C)CCOC(C1=CC=CC=C1)C1=CC=CC=C1	Inactive	0	1
Atorvastatin	DB01076	CC(C)C1=C(C(=O)NC2=CC=CC=C2)C(=C(N1CC[C@@H](O)C[C@@H](O)CC(O)=O)C1=CC=C(F)C=C1)C1=CC=CC=C1	Inactive	0.1	0.9
Etidronic acid	DB01077	CC(O)(P(O)(O)=O)P(O)(O)=O	Inactive	0	1
Deslanoside	DB01078	C[C@H]1O[C@H](C[C@H](O)[C@@H]1O[C@H]1C[C@H](O)[C@H](O[C@H]2C[C@H](O)[C@H](O[C@@H]3O[C@H](CO)[C@@H](O)[C@H](O)[C@H]3O)[C@@H](C)O2)[C@@H](C)O1)O[C@H]1CC[C@@]2(C)[C@H](CC[C@@H]3[C@@H]2C[C@@H](O)[C@]2(C)[C@H](CC[C@]32O)C2=CC(=O)OC2)C1	Inactive	0	1
Vigabatrin	DB01080	NC(CCC(O)=O)C=C	Inactive	0	1
Diphenoxylate	DB01081	CCOC(=O)C1(CCN(CCC(C#N)(C2=CC=CC=C2)C2=CC=CC=C2)CC1)C1=CC=CC=C1	Inactive	0.1	0.9
Streptomycin	DB01082	CN[C@H]1[C@H](O)[C@@H](O)[C@H](CO)O[C@H]1O[C@H]1[C@H](O[C@H]2[C@H](O)[C@@H](O)[C@H](NC(N)=N)[C@@H](O)[C@@H]2NC(N)=N)O[C@@H](C)[C@]1(O)C=O	Inactive	0	1
Orlistat	DB01083	CCCCCCCCCCC[C@@H](C[C@@H]1OC(=O)[C@H]1CCCCCC)OC(=O)[C@H](CC(C)C)NC=O	Inactive	0	1
Emedastine	DB01084	CCOCCN1C(=NC2=C1C=CC=C2)N1CCCN(C)CC1	Inactive	0.2	0.8
Pilocarpine	DB01085	CC[C@H]1[C@@H](CC2=CN=CN2C)COC1=O	Inactive	0.1	0.9
Benzocaine	DB01086	CCOC(=O)C1=CC=C(N)C=C1	Inactive	0.2	0.8
Iloprost	DB01088	CC#CCC(C)C(O)\C=C\C1C(O)CC2C\C(CC12)=C\CCCC(=O)OCC(=O)C1=CC=CC=C1	Inactive	0	1
Deserpidine	DB01089	[H][C@]12C[C@@H](OC(=O)C3=CC(OC)=C(OC)C(OC)=C3)[C@H](OC)[C@@H](C(=O)OC)[C@@]1([H])C[C@@]1([H])N(CCC3=C1NC1=C3C=CC=C1)C2	Inactive	0	1
Pentolinium	DB01090	C[N+]1(CCCCC[N+]2(C)CCCC2)CCCC1	Inactive	0	1
Butenafine	DB01091	CN(CC1=CC=C(C=C1)C(C)(C)C)CC1=CC=CC2=C1C=CC=C2	Inactive	0.1	0.9
Ouabain	DB01092	[H][C@@]12CC[C@]3(O)C[C@H](C[C@@H](O)[C@]3(CO)[C@@]1([H])[C@H](O)C[C@]1(C)[C@H](CC[C@]21O)C1=CC(=O)OC1)O[C@@H]1O[C@@H](C)[C@H](O)[C@@H](O)[C@H]1O	Inactive	0	1
Dimethyl sulfoxide	DB01093	CS(C)=O	Inactive	0	1
Hesperetin	DB01094	COC1=C(O)C=C(C=C1)[C@@H]1CC(=O)C2=C(O1)C=C(O)C=C2O	Inactive	0.3	0.7
Fluvastatin	DB01095	CC(C)N1C(\C=C\[C@H](O)C[C@H](O)CC(O)=O)=C(C2=C1C=CC=C2)C1=CC=C(F)C=C1	Inactive	0	1
Leflunomide	DB01097	CC1=C(C=NO1)C(=O)NC1=CC=C(C=C1)C(F)(F)F	Inactive	0.4	0.6
Rosuvastatin	DB01098	CC(C)C1=NC(=NC(C2=CC=C(F)C=C2)=C1\C=C\[C@H](O)C[C@@H](O)CC(O)=O)N(C)S(C)(=O)=O	Inactive	0.2	0.8
Flucytosine	DB01099	NC1=C(F)C=NC(=O)N1	Inactive	0.1	0.9
Pimozide	DB01100	FC1=CC=C(C=C1)C(CCCN1CCC(CC1)N1C(=O)NC2=C1C=CC=C2)C1=CC=C(F)C=C1	Inactive	0.2	0.8
Capecitabine	DB01101	CCCCCOC(=O)NC1=NC(=O)N(C=C1F)[C@@H]1O[C@H](C)[C@@H](O)[C@H]1O	Inactive	0.2	0.8
Arbutamine	DB01102	O[C@@H](CNCCCCC1=CC=C(O)C=C1)C1=CC(O)=C(O)C=C1	Inactive	0.1	0.9
Quinacrine	DB01103	CCN(CC)CCCC(C)NC1=C2C=C(OC)C=CC2=NC2=C1C=CC(Cl)=C2	Inactive	0.1	0.9
Sertraline	DB01104	CN[C@H]1CC[C@@H](C2=CC(Cl)=C(Cl)C=C2)C2=C1C=CC=C2	Inactive	0	1
Sibutramine	DB01105	CC(C)CC(N(C)C)C1(CCC1)C1=CC=C(Cl)C=C1	Inactive	0	1
Levocabastine	DB01106	C[C@@H]1CN(CC[C@]1(C(O)=O)C1=CC=CC=C1)C1CCC(CC1)(C#N)C1=CC=C(F)C=C1	Inactive	0.4	0.6
Methyprylon	DB01107	CCC1(CC)C(=O)NCC(C)C1=O	Inactive	0	1
Trilostane	DB01108	[H][C@]12O[C@]11CC[C@@]3([H])[C@]4([H])CC[C@H](O)[C@@]4(C)CC[C@]3([H])[C@@]1(C)CC(C#N)=C2O	Inactive	0.2	0.8
Heparin	DB01109	CC(=O)NC1C(O)OC(COS(O)(=O)=O)C(OC2OC(C(OC3OC(CO)C(OC4OC(C(O)C(O)C4OS(O)(=O)=O)C(O)=O)C(OS(O)(=O)=O)C3NS(O)(=O)=O)C(O)C2OS(O)(=O)=O)C(O)=O)C1O	Inactive	0	1
Miconazole	DB01110	ClC1=CC(Cl)=C(COC(CN2C=CN=C2)C2=C(Cl)C=C(Cl)C=C2)C=C1	Inactive	0.1	0.9
Colistimethate	DB01111	CCC(C)CCCCC(=O)NC(CCNCS([O-])(=O)=O)C(=O)NC(C(C)O)C(=O)NC(CCNCS([O-])(=O)=O)C(=O)NC1CCNC(=O)C(NC(=O)C(CCNCS([O-])(=O)=O)NC(=O)C(CCNCS([O-])(=O)=O)NC(=O)C(CC(C)C)NC(=O)C(CC(C)C)NC(=O)C(CCNCS([O-])(=O)=O)NC1=O)C(C)O	Inactive	0	1
Cefuroxime	DB01112	[H][C@]12SCC(COC(N)=O)=C(N1C(=O)[C@H]2NC(=O)C(=N\OC)\C1=CC=CO1)C(O)=O	Inactive	0	1
Chlorpheniramine	DB01114	CN(C)CCC(C1=CC=C(Cl)C=C1)C1=NC=CC=C1	Inactive	0.1	0.9
Nifedipine	DB01115	COC(=O)C1=C(C)NC(C)=C(C1C1=C(C=CC=C1)[N+]([O-])=O)C(=O)OC	Inactive	0.2	0.8
Trimethaphan	DB01116	O=C1N(CC2=CC=CC=C2)C2C[S+]3CCCC3C2N1CC1=CC=CC=C1	Inactive	0.2	0.8
Atovaquone	DB01117	OC1=C([C@H]2CC[C@@H](CC2)C2=CC=C(Cl)C=C2)C(=O)C2=C(C=CC=C2)C1=O	Inactive	0.1	0.9
Amiodarone	DB01118	CCCCC1=C(C(=O)C2=CC(I)=C(OCCN(CC)CC)C(I)=C2)C2=C(O1)C=CC=C2	Inactive	0.1	0.9
Diazoxide	DB01119	CC1=NS(=O)(=O)C2=C(N1)C=CC(Cl)=C2	Inactive	0	1
Gliclazide	DB01120	CC1=CC=C(C=C1)S(=O)(=O)NC(=O)NN1CC2CCCC2C1	Inactive	0.3	0.7
Phenacemide	DB01121	NC(=O)NC(=O)CC1=CC=CC=C1	Inactive	0.2	0.8
Ambenonium	DB01122	CC[N+](CC)(CCNC(=O)C(=O)NCC[N+](CC)(CC)CC1=C(Cl)C=CC=C1)CC1=C(Cl)C=CC=C1	Inactive	0.3	0.7
Proflavine	DB01123	NC1=CC2=NC3=C(C=CC(N)=C3)C=C2C=C1	Inactive	0.4	0.6
Tolbutamide	DB01124	CCCCNC(=O)NS(=O)(=O)C1=CC=C(C)C=C1	Inactive	0.2	0.8
Dutasteride	DB01126	[H][C@@]12CC[C@H](C(=O)NC3=C(C=CC(=C3)C(F)(F)F)C(F)(F)F)[C@@]1(C)CCC1[C@@]2([H])CC[C@@]2([H])NC(=O)C=C[C@]12C	Inactive	0.2	0.8
Econazole	DB01127	ClC1=CC=C(COC(CN2C=CN=C2)C2=C(Cl)C=C(Cl)C=C2)C=C1	Inactive	0.1	0.9
Bicalutamide	DB01128	CC(O)(CS(=O)(=O)C1=CC=C(F)C=C1)C(=O)NC1=CC(=C(C=C1)C#N)C(F)(F)F	Inactive	0	1
Rabeprazole	DB01129	COCCCOC1=C(C)C(CS(=O)C2=NC3=C(N2)C=CC=C3)=NC=C1	Inactive	0.1	0.9
Prednicarbate	DB01130	CCOC(=O)OC1(CCC2C3CCC4=CC(=O)C=CC4(C)C3C(O)CC12C)C(=O)COC(=O)CC	Inactive	0	1
Proguanil	DB01131	CC(C)\N=C(/N)N=C(N)NC1=CC=C(Cl)C=C1	Inactive	0.2	0.8
Pioglitazone	DB01132	CCC1=CN=C(CCOC2=CC=C(CC3SC(=O)NC3=O)C=C2)C=C1	Inactive	0.1	0.9
Tiludronate	DB01133	OP(O)(=O)C(SC1=CC=C(Cl)C=C1)P(O)(O)=O	Inactive	0.1	0.9
Desoxycorticosterone Pivalate	DB01134	CC(C)(C)C(=O)OCC(=O)C1CCC2C3CCC4=CC(=O)CCC4(C)C3CCC12C	Inactive	0	1
Doxacurium chloride	DB01135	COC1=CC(CC2C3=C(CC[N+]2(C)CCCOC(=O)CCC(=O)OCCC[N+]2(C)CCC4=C(C2CC2=CC(OC)=C(OC)C(OC)=C2)C(OC)=C(OC)C(OC)=C4)C=C(OC)C(OC)=C3OC)=CC(OC)=C1OC	Inactive	0.1	0.9
Carvedilol	DB01136	COC1=C(OCCNCC(O)COC2=CC=CC3=C2C2=C(N3)C=CC=C2)C=CC=C1	Inactive	0	1
Levofloxacin	DB01137	C[C@H]1COC2=C(N3CCN(C)CC3)C(F)=CC3=C2N1C=C(C(O)=O)C3=O	Inactive	0	1
Sulfinpyrazone	DB01138	O=C1C(CCS(=O)C2=CC=CC=C2)C(=O)N(N1C1=CC=CC=C1)C1=CC=CC=C1	Inactive	0	1
Cephapirin	DB01139	[H][C@]12SCC(COC(C)=O)=C(N1C(=O)[C@H]2NC(=O)CSC1=CC=NC=C1)C(O)=O	Inactive	0	1
Cefadroxil	DB01140	CC1=C(N2C(SC1)C(NC(=O)C(N)C1=CC=C(O)C=C1)C2=O)C(O)=O	Inactive	0.3	0.7
Micafungin	DB01141	CCCCCOC1=CC=C(C=C1)C1=CC(=NO1)C1=CC=C(C=C1)C(=O)N[C@H]1C[C@@H](O)[C@@H](O)NC(=O)[C@@H]2[C@@H](O)[C@@H](C)CN2C(=O)[C@@H](NC(=O)[C@@H](NC(=O)[C@@H]2C[C@@H](O)CN2C(=O)[C@@H](NC1=O)[C@@H](C)O)[C@H](O)[C@@H](O)C1=CC=C(O)C(OS(O)(=O)=O)=C1)[C@H](O)CC(N)=O	Inactive	0.1	0.9
Doxepin	DB01142	CN(C)CC\C=C1/C2=C(COC3=C1C=CC=C3)C=CC=C2	Inactive	0.2	0.8
Amifostine	DB01143	NCCCNCCSP(O)(O)=O	Inactive	0	1
Dichlorphenamide	DB01144	NS(=O)(=O)C1=CC(Cl)=C(Cl)C(=C1)S(N)(=O)=O	Inactive	0.1	0.9
Sulfoxone	DB01145	OS(=O)CNC1=CC=C(C=C1)S(=O)(=O)C1=CC=C(NCS(O)=O)C=C1	Inactive	0.2	0.8
Diphenylpyraline	DB01146	CN1CCC(CC1)OC(C1=CC=CC=C1)C1=CC=CC=C1	Inactive	0	1
Cloxacillin	DB01147	[H][C@]12SC(C)(C)[C@@H](N1C(=O)[C@H]2NC(=O)C1=C(C)ON=C1C1=C(Cl)C=CC=C1)C(O)=O	Inactive	0.1	0.9
Flavoxate	DB01148	CC1=C(OC2=C(C=CC=C2C(=O)OCCN2CCCCC2)C1=O)C1=CC=CC=C1	Inactive	0.3	0.7
Nefazodone	DB01149	CCC1=NN(CCCN2CCN(CC2)C2=CC(Cl)=CC=C2)C(=O)N1CCOC1=CC=CC=C1	Inactive	0.3	0.7
Cefprozil	DB01150	[H][C@]12SCC(\C=C\C)=C(N1C(=O)[C@H]2NC(=O)[C@H](N)C1=CC=C(O)C=C1)C(O)=O	Inactive	0.3	0.7
Desipramine	DB01151	CNCCCN1C2=C(CCC3=C1C=CC=C3)C=CC=C2	Inactive	0.2	0.8
Candicidin	DB01152	CC(CC(C)C1OC(=O)CC(=O)CCCC(=O)CC(O)CC(O)CC(O)CC2(O)CC(O)C(C(CC(OC3O[C@H](C)[C@@H](O)[C@H](N)[C@@H]3O)\C=C/C=C\C=C/C=C\C=C/C=C\C=C/C1C)O2)C(O)=O)C(O)CC(=O)C1=CC=C(N)C=C1	Inactive	0	1
Sertaconazole	DB01153	ClC1=CC(Cl)=C(C=C1)C(CN1C=CN=C1)OCC1=CSC2=C1C=CC=C2Cl	Inactive	0.1	0.9
Thiamylal	DB01154	CCCC(C)C1(CC=C)C(=O)NC(=S)NC1=O	Inactive	0.1	0.9
Gemifloxacin	DB01155	CO\N=C1\CN(CC1CN)C1=NC2=C(C=C1F)C(=O)C(=CN2C1CC1)C(O)=O	Inactive	0.1	0.9
Bupropion	DB01156	CC(NC(C)(C)C)C(=O)C1=CC(Cl)=CC=C1	Inactive	0.1	0.9
Trimetrexate	DB01157	COC1=CC(NCC2=C(C)C3=C(C=C2)N=C(N)N=C3N)=CC(OC)=C1OC	Inactive	0.1	0.9
Bretylium	DB01158	CC[N+](C)(C)CC1=C(Br)C=CC=C1	Inactive	0.1	0.9
Halothane	DB01159	FC(F)(F)C(Cl)Br	Inactive	0	1
Dinoprost Tromethamine	DB01160	NC(CO)(CO)CO.CCCCC[C@H](O)\C=C\[C@H]1[C@H](O)C[C@H](O)[C@@H]1C\C=C/CCCC(O)=O	Inactive	0.1	0.9
Chloroprocaine	DB01161	CCN(CC)CCOC(=O)C1=C(Cl)C=C(N)C=C1	Inactive	0.2	0.8
Terazosin	DB01162	COC1=CC2=C(C=C1OC)C(N)=NC(=N2)N1CCN(CC1)C(=O)C1CCCO1	Inactive	0.1	0.9
Amdinocillin	DB01163	[H][C@]12SC(C)(C)[C@@H](N1C(=O)[C@H]2\N=C\N1CCCCCC1)C(O)=O	Inactive	0	1
Calcium Chloride	DB01164	[Cl-].[Cl-].[Ca++]	Inactive	0	1
Ofloxacin	DB01165	CC1COC2=C(N3CCN(C)CC3)C(F)=CC3=C2N1C=C(C(O)=O)C3=O	Inactive	0	1
Cilostazol	DB01166	O=C1CCC2=C(N1)C=CC(OCCCCC1=NN=NN1C1CCCCC1)=C2	Inactive	0	1
Itraconazole	DB01167	CCC(C)N1N=CN(C1=O)C1=CC=C(C=C1)N1CCN(CC1)C1=CC=C(OC[C@H]2CO[C@@](CN3C=NC=N3)(O2)C2=C(Cl)C=C(Cl)C=C2)C=C1	Inactive	0.1	0.9
Procarbazine	DB01168	CNNCC1=CC=C(C=C1)C(=O)NC(C)C	Inactive	0.4	0.6
Arsenic trioxide	DB01169	O1[As]2O[As]1O2	Inactive	0	1
Guanethidine	DB01170	NC(N)=NCCN1CCCCCCC1	Inactive	0	1
Moclobemide	DB01171	ClC1=CC=C(C=C1)C(=O)NCCN1CCOCC1	Inactive	0.2	0.8
Kanamycin	DB01172	NC[C@H]1O[C@H](O[C@@H]2[C@@H](N)C[C@@H](N)[C@H](O[C@H]3O[C@H](CO)[C@@H](O)[C@H](N)[C@H]3O)[C@H]2O)[C@H](O)[C@@H](O)[C@@H]1O	Inactive	0	1
Orphenadrine	DB01173	CN(C)CCOC(C1=CC=CC=C1)C1=C(C)C=CC=C1	Inactive	0	1
Escitalopram	DB01175	CN(C)CCC[C@]1(OCC2=C1C=CC(=C2)C#N)C1=CC=C(F)C=C1	Inactive	0.2	0.8
Cyclizine	DB01176	CN1CCN(CC1)C(C1=CC=CC=C1)C1=CC=CC=C1	Inactive	0	1
Idarubicin	DB01177	C[C@@H]1O[C@H](C[C@H](N)[C@@H]1O)O[C@H]1C[C@@](O)(CC2=C1C(O)=C1C(=O)C3=C(C=CC=C3)C(=O)C1=C2O)C(C)=O	Inactive	0	1
Chlormezanone	DB01178	CN1C(C2=CC=C(Cl)C=C2)S(=O)(=O)CCC1=O	Inactive	0.1	0.9
Podofilox	DB01179	[H][C@]12COC(=O)[C@]1([H])[C@H](C1=CC(OC)=C(OC)C(OC)=C1)C1=C(C=C3OCOC3=C1)[C@@H]2O	Inactive	0	1
Rescinnamine	DB01180	[H][C@]12C[C@@H](OC(=O)C=CC3=CC(OC)=C(OC)C(OC)=C3)[C@H](OC)[C@@H](C(=O)OC)[C@@]1([H])C[C@@]1([H])N(CCC3=C1NC1=C3C=CC(OC)=C1)C2	Inactive	0.1	0.9
Ifosfamide	DB01181	ClCCNP1(=O)OCCCN1CCCl	Inactive	0	1
Propafenone	DB01182	CCCNCC(O)COC1=C(C=CC=C1)C(=O)CCC1=CC=CC=C1	Inactive	0.3	0.7
Naloxone	DB01183	[H][C@@]12OC3=C(O)C=CC4=C3[C@@]11CCN(CC=C)[C@]([H])(C4)[C@]1(O)CCC2=O	Inactive	0.2	0.8
Fluoxymesterone	DB01185	[H][C@@]12CC[C@](C)(O)[C@@]1(C)C[C@H](O)[C@@]1(F)[C@@]2([H])CCC2=CC(=O)CC[C@]12C	Inactive	0	1
Iophendylate	DB01187	CCOC(=O)CCCCCCCCC(C)C1=C(I)C=CC=C1	Inactive	0	1
Desflurane	DB01189	FC(F)OC(F)C(F)(F)F	Inactive	0	1
Clindamycin	DB01190	CCC[C@@H]1C[C@H](N(C)C1)C(=O)NC(C(C)Cl)[C@H]1O[C@H](SC)[C@H](O)[C@@H](O)[C@H]1O	Inactive	0	1
Dexfenfluramine	DB01191	CCNC(C)CC1=CC(=CC=C1)C(F)(F)F	Inactive	0	1
Oxymorphone	DB01192	[H][C@@]12OC3=C(O)C=CC4=C3[C@@]11CCN(C)[C@]([H])(C4)[C@]1(O)CCC2=O	Inactive	0.2	0.8
Acebutolol	DB01193	CCCC(=O)NC1=CC(C(C)=O)=C(OCC(O)CNC(C)C)C=C1	Inactive	0	1
Brinzolamide	DB01194	CCN[C@H]1CN(CCCOC)S(=O)(=O)C2=C1C=C(S2)S(N)(=O)=O	Inactive	0.1	0.9
Flecainide	DB01195	FC(F)(F)COC1=CC(C(=O)NCC2CCCCN2)=C(OCC(F)(F)F)C=C1	Inactive	0.1	0.9
Estramustine	DB01196	CC12CCC3C(CCC4=C3C=CC(OC(=O)N(CCCl)CCCl)=C4)C1CCC2O	Inactive	0.1	0.9
Captopril	DB01197	C[C@H](CS)C(=O)N1CCC[C@H]1C(O)=O	Inactive	0	1
Zopiclone	DB01198	CN1CCN(CC1)C(=O)OC1N(C(=O)C2=NC=CN=C12)C1=NC=C(Cl)C=C1	Inactive	0.1	0.9
Tubocurarine	DB01199	[H][C@]12CC3=CC=C(OC4=C(O)C(OC)=CC5=C4[C@@]([H])(CC4=CC(OC6=CC1=C(CCN2C)C=C6OC)=C(O)C=C4)[N+](C)(C)CC5)C=C3	Inactive	0.2	0.8
Bromocriptine	DB01200	[H][C@@]12CCCN1C(=O)[C@H](CC(C)C)N1C(=O)[C@](NC(=O)[C@H]3CN(C)[C@]4([H])CC5=C(Br)NC6=C5C(=CC=C6)C4=C3)(O[C@@]21O)C(C)C	Inactive	0.1	0.9
Rifapentine	DB01201	CO[C@H]1\C=C\O[C@@]2(C)OC3=C(C2=O)C2=C(C(O)=C3C)C(O)=C(NC(=O)\C(C)=C/C=C/[C@H](C)[C@H](O)[C@@H](C)[C@@H](O)[C@@H](C)[C@H](OC(C)=O)[C@@H]1C)C(\C=N\N1CCN(CC1)C1CCCC1)=C2O	Inactive	0.1	0.9
Levetiracetam	DB01202	CC[C@@H](N1CCCC1=O)C(N)=O	Inactive	0	1
Nadolol	DB01203	CC(C)(C)NCC(O)COC1=CC=CC2=C1C[C@H](O)[C@H](O)C2	Inactive	0	1
Mitoxantrone	DB01204	OCCNCCNC1=CC=C(NCCNCCO)C2=C1C(=O)C1=C(C2=O)C(O)=CC=C1O	Inactive	0.1	0.9
Lomustine	DB01206	ClCCN(N=O)C(=O)NC1CCCCC1	Inactive	0	1
Ridogrel	DB01207	OC(=O)CCCCO\N=C(\C1=CC=CN=C1)C1=CC(=CC=C1)C(F)(F)F	Inactive	0.4	0.6
Sparfloxacin	DB01208	C[C@H]1CN(C[C@@H](C)N1)C1=C(F)C2=C(C(=O)C(=CN2C2CC2)C(O)=O)C(N)=C1F	Inactive	0.1	0.9
Dezocine	DB01209	[H][C@@]12CC3=C(C=C(O)C=C3)[C@@](C)(CCCCC1)C2N	Inactive	0.1	0.9
Clarithromycin	DB01211	CC[C@H]1OC(=O)[C@H](C)[C@@H](O[C@@H]2C[C@](C)(OC)[C@H](O)[C@@H](C)O2)[C@H](C)[C@@H](O[C@@H]2O[C@H](C)C[C@@H]([C@H]2O)N(C)C)[C@@](C)(C[C@@H](C)C(=O)[C@H](C)[C@@H](O)[C@]1(C)O)OC	Inactive	0	1
Ceftriaxone	DB01212	[H][C@]12SCC(CSC3=NC(=O)C(=O)NN3C)=C(N1C(=O)[C@H]2NC(=O)C(=N/OC)\C1=CSC(N)=N1)C(O)=O	Inactive	0	1
Fomepizole	DB01213	CC1=CNN=C1	Inactive	0.1	0.9
Metipranolol	DB01214	CC(C)NCC(O)COC1=C(C)C(C)=C(OC(C)=O)C(C)=C1	Inactive	0.2	0.8
Estazolam	DB01215	ClC1=CC2=C(C=C1)N1C=NN=C1CN=C2C1=CC=CC=C1	Inactive	0.4	0.6
Finasteride	DB01216	[H][C@@]12CC[C@H](C(=O)NC(C)(C)C)[C@@]1(C)CC[C@@]1([H])[C@@]2([H])CC[C@@]2([H])NC(=O)C=C[C@]12C	Inactive	0	1
Anastrozole	DB01217	CC(C)(C#N)C1=CC(=CC(CN2C=NC=N2)=C1)C(C)(C)C#N	Inactive	0.3	0.7
Halofantrine	DB01218	CCCCN(CCCC)CCC(O)C1=CC2=C(C=C(Cl)C=C2Cl)C2=C1C=CC(=C2)C(F)(F)F	Inactive	0	1
Dantrolene	DB01219	[O-][N+](=O)C1=CC=C(C=C1)C1=CC=C(O1)C=NN1CC(=O)NC1=O	Inactive	0.3	0.7
Rifaximin	DB01220	CO[C@H]1\C=C\O[C@@]2(C)OC3=C(C2=O)C2=C(C(O)=C3C)C(O)=C(NC(=O)\C(C)=C/C=C/[C@H](C)[C@H](O)[C@@H](C)[C@@H](O)[C@@H](C)[C@H](OC(C)=O)[C@@H]1C)C1=C2N=C2C=C(C)C=CN12	Inactive	0.1	0.9
Ketamine	DB01221	CNC1(CCCCC1=O)C1=C(Cl)C=CC=C1	Inactive	0.2	0.8
Budesonide	DB01222	[H][C@@]12C[C@@]3([H])[C@]4([H])CCC5=CC(=O)C=C[C@]5(C)[C@@]4([H])[C@@H](O)C[C@]3(C)[C@@]1(O[C@@H](CCC)O2)C(=O)CO	Inactive	0	1
Aminophylline	DB01223	NCCN.CN1C2=C(NC=N2)C(=O)N(C)C1=O.CN1C2=C(NC=N2)C(=O)N(C)C1=O	Inactive	0	1
Quetiapine	DB01224	OCCOCCN1CCN(CC1)C1=NC2=C(SC3=C1C=CC=C3)C=CC=C2	Inactive	0.3	0.7
Enoxaparin	DB01225	CC(=O)NC1C(O)OC(COS(O)(=O)=O)C(OC2OC(C(OC3OC(CO)C(OC4OC(C(O)C(O)C4OS(O)(=O)=O)C(O)=O)C(OS(O)(=O)=O)C3NS(O)(=O)=O)C(O)C2OS(O)(=O)=O)C(O)=O)C1O	Inactive	0	1
Mivacurium	DB01226	COC1=CC2=C(C=C1OC)[C@@H](CC1=CC(OC)=C(OC)C(OC)=C1)[N+](C)(CCCOC(=O)CC\C=C\CCC(=O)OCCC[N+]1(C)CCC3=C(C=C(OC)C(OC)=C3)[C@H]1CC1=CC(OC)=C(OC)C(OC)=C1)CC2	Inactive	0.2	0.8
Levomethadyl Acetate	DB01227	CC[C@H](OC(C)=O)C(C[C@H](C)N(C)C)(C1=CC=CC=C1)C1=CC=CC=C1	Inactive	0.1	0.9
Encainide	DB01228	COC1=CC=C(C=C1)C(=O)NC1=C(C=CC=C1)C(C)CN1CCCCC1	Inactive	0.4	0.6
Paclitaxel	DB01229	[H][C@]12[C@H](OC(=O)C3=CC=CC=C3)[C@]3(O)C[C@H](OC(=O)[C@H](O)[C@@H](NC(=O)C4=CC=CC=C4)C4=CC=CC=C4)C(C)=C([C@@H](OC(C)=O)C(=O)[C@]1(C)[C@@H](O)C[C@H]1OC[C@@]21OC(C)=O)C3(C)C	Inactive	0	1
Diphenidol	DB01231	OC(CCCN1CCCCC1)(C1=CC=CC=C1)C1=CC=CC=C1	Inactive	0	1
Saquinavir	DB01232	CC(C)(C)NC(=O)[C@@H]1CC2CCCCC2CN1C[C@@H](O)[C@H](CC1=CC=CC=C1)NC(=O)[C@H](CC(N)=O)NC(=O)C1=NC2=C(C=CC=C2)C=C1	Inactive	0.1	0.9
Metoclopramide	DB01233	CCN(CC)CCNC(=O)C1=C(OC)C=C(N)C(Cl)=C1	Inactive	0.2	0.8
Dexamethasone	DB01234	[H][C@@]12C[C@@H](C)[C@](O)(C(=O)CO)[C@@]1(C)C[C@H](O)[C@@]1(F)[C@@]2([H])CCC2=CC(=O)C=C[C@]12C	Inactive	0.1	0.9
Levodopa	DB01235	N[C@@H](CC1=CC(O)=C(O)C=C1)C(O)=O	Inactive	0	1
Sevoflurane	DB01236	FCOC(C(F)(F)F)C(F)(F)F	Inactive	0	1
Bromodiphenhydramine	DB01237	CN(C)CCOC(C1=CC=CC=C1)C1=CC=C(Br)C=C1	Inactive	0.1	0.9
Aripiprazole	DB01238	ClC1=CC=CC(N2CCN(CCCCOC3=CC4=C(CCC(=O)N4)C=C3)CC2)=C1Cl	Inactive	0.1	0.9
Chlorprothixene	DB01239	CN(C)CCC=C1C2=C(SC3=C1C=C(Cl)C=C3)C=CC=C2	Inactive	0.2	0.8
Epoprostenol	DB01240	[H][C@]12C[C@@H](O)[C@H](\C=C\[C@@H](O)CCCCC)[C@@]1([H])CC(O2)=CCCCC(O)=O	Inactive	0.3	0.7
Gemfibrozil	DB01241	CC1=CC(OCCCC(C)(C)C(O)=O)=C(C)C=C1	Inactive	0.1	0.9
Clomipramine	DB01242	CN(C)CCCN1C2=C(CCC3=C1C=C(Cl)C=C3)C=CC=C2	Inactive	0.1	0.9
Chloroxine	DB01243	OC1=C(Cl)C=C(Cl)C2=C1N=CC=C2	Inactive	0.3	0.7
Bepridil	DB01244	CC(C)COCC(CN(CC1=CC=CC=C1)C1=CC=CC=C1)N1CCCC1	Inactive	0.2	0.8
Decamethonium	DB01245	C[N+](C)(C)CCCCCCCCCC[N+](C)(C)C	Inactive	0	1
Trimeprazine	DB01246	CC(CN(C)C)CN1C2=C(SC3=C1C=CC=C3)C=CC=C2	Inactive	0.2	0.8
Docetaxel	DB01248	[H][C@@]12C[C@H](O)[C@@]3(C)C(=O)[C@H](O)C4=C(C)[C@H](C[C@@](O)([C@@H](OC(=O)C5=CC=CC=C5)[C@]3([H])[C@@]1(CO2)OC(C)=O)C4(C)C)OC(=O)[C@H](O)[C@@H](NC(=O)OC(C)(C)C)C1=CC=CC=C1	Inactive	0	1
Iodixanol	DB01249	CC(=O)N(CC(O)CN(C(C)=O)C1=C(I)C(C(=O)NCC(O)CO)=C(I)C(C(=O)NCC(O)CO)=C1I)C1=C(I)C(C(=O)NCC(O)CO)=C(I)C(C(=O)NCC(O)CO)=C1I	Inactive	0	1
Gliquidone	DB01251	COC1=CC2=C(C=C1)C(C)(C)C(=O)N(CCC1=CC=C(C=C1)S(=O)(=O)NC(=O)NC1CCCCC1)C2=O	Inactive	0	1
Mitiglinide	DB01252	OC(=O)C(CC(=O)N1CC2CCCCC2C1)CC1=CC=CC=C1	Inactive	0	1
Dasatinib	DB01254	CC1=NC(NC2=NC=C(S2)C(=O)NC2=C(C)C=CC=C2Cl)=CC(=N1)N1CCN(CCO)CC1	Inactive	0.2	0.8
Lisdexamfetamine	DB01255	C[C@@H](CC1=CC=CC=C1)NC(=O)[C@@H](N)CCCCN	Inactive	0.3	0.7
Retapamulin	DB01256	C[C@@H]1CC[C@@]23CCC(=O)[C@H]2[C@]1(C)[C@@H](C[C@@](C)(C=C)[C@@H](O)[C@@H]3C)OC(=O)CSC1C[C@@H]2CC[C@H](C1)N2C	Inactive	0.1	0.9
Aliskiren	DB01258	COCCCOC1=C(OC)C=CC(C[C@@H](C[C@H](N)[C@@H](O)C[C@@H](C(C)C)C(=O)NCC(C)(C)C(N)=O)C(C)C)=C1	Inactive	0	1
Lapatinib	DB01259	CS(=O)(=O)CCNCC1=CC=C(O1)C1=CC2=C(C=C1)N=CN=C2NC1=CC(Cl)=C(OCC2=CC(F)=CC=C2)C=C1	Inactive	0	1
Desonide	DB01260	[H][C@@]12C[C@@]3([H])[C@]4([H])CCC5=CC(=O)C=C[C@]5(C)[C@@]4([H])[C@@H](O)C[C@]3(C)[C@@]1(OC(C)(C)O2)C(=O)CO	Inactive	0	1
Sitagliptin	DB01261	N[C@@H](CC(=O)N1CCN2C(C1)=NN=C2C(F)(F)F)CC1=C(F)C=C(F)C(F)=C1	Inactive	0.3	0.7
Decitabine	DB01262	NC1=NC(=O)N(C=N1)[C@H]1C[C@H](O)[C@@H](CO)O1	Inactive	0.1	0.9
Posaconazole	DB01263	CC[C@@H]([C@H](C)O)N1N=CN(C1=O)C1=CC=C(C=C1)N1CCN(CC1)C1=CC=C(OCC2CO[C@](CN3C=NC=N3)(C2)C2=C(F)C=C(F)C=C2)C=C1	Inactive	0.2	0.8
Darunavir	DB01264	[H][C@]12OCC[C@@]1([H])[C@H](CO2)OC(=O)N[C@@H](CC1=CC=CC=C1)[C@H](O)CN(CC(C)C)S(=O)(=O)C1=CC=C(N)C=C1	Inactive	0.1	0.9
Telbivudine	DB01265	CC1=CN([C@@H]2C[C@@H](O)[C@H](CO)O2)C(=O)NC1=O	Inactive	0.3	0.7
Sunitinib	DB01268	CCN(CC)CCNC(=O)C1=C(C)NC(\C=C2/C(=O)NC3=C2C=C(F)C=C3)=C1C	Inactive	0	1
Arformoterol	DB01274	COC1=CC=C(C[C@@H](C)NC[C@H](O)C2=CC(NC=O)=C(O)C=C2)C=C1	Inactive	0.2	0.8
Hydralazine	DB01275	NNC1=C2C=CC=CC2=CN=N1	Inactive	0.2	0.8
Nelarabine	DB01280	COC1=NC(N)=NC2=C1N=CN2[C@@H]1O[C@H](CO)[C@@H](O)[C@@H]1O	Inactive	0.4	0.6
Carbetocin	DB01282	[H][C@]1(NC(=O)[C@H](CC2=CC=C(O)C=C2)N(C)C(=O)CCCSC[C@H](NC(=O)[C@H](CC(N)=O)NC(=O)[C@H](CCC(N)=O)NC1=O)C(=O)N1CCC[C@H]1C(=O)N[C@@H](CC(C)C)C(=O)NCC(N)=O)[C@@H](C)CC	Inactive	0.1	0.9
Lumiracoxib	DB01283	CC1=CC(CC(O)=O)=C(NC2=C(Cl)C=CC=C2F)C=C1	Inactive	0.2	0.8
Dihydroergotoxine	DB01287	CS(O)(=O)=O.[H][C@@]12CCCN1C(=O)[C@H](CC1=CC=CC=C1)N1C(=O)[C@](C)(NC(=O)[C@@H]3CC4C5=CC=CC6=C5C(C[C@@]4([H])N(C)C3)=CN6)O[C@@]21O	Inactive	0.2	0.8
Fenoterol	DB01288	CC(CC1=CC=C(O)C=C1)NCC(O)C1=CC(O)=CC(O)=C1	Inactive	0	1
Glisoxepide	DB01289	CC1=CC(=NO1)C(=O)NCCC1=CC=C(C=C1)S(=O)(=O)NC(=O)NN1CCCCCC1	Inactive	0.1	0.9
Pirbuterol	DB01291	CC(C)(C)NCC(O)C1=NC(CO)=C(O)C=C1	Inactive	0.4	0.6
Bismuth Subsalicylate	DB01294	O[Bi]1OC(=O)C2=C(O1)C=CC=C2	Inactive	0.3	0.7
Bevantolol	DB01295	COC1=C(OC)C=C(CCNCC(O)COC2=CC(C)=CC=C2)C=C1	Inactive	0	1
Glucosamine	DB01296	N[C@H]1C(O)O[C@H](CO)[C@@H](O)[C@@H]1O	Inactive	0	1
Practolol	DB01297	CC(C)NC[C@H](O)COC1=CC=C(NC(C)=O)C=C1	Inactive	0.2	0.8
Sulfacytine	DB01298	CCN1C=CC(NS(=O)(=O)C2=CC=C(N)C=C2)=NC1=O	Inactive	0	1
Sulfadoxine	DB01299	COC1=C(OC)C(NS(=O)(=O)C2=CC=C(N)C=C2)=NC=N1	Inactive	0	1
Rolitetracycline	DB01301	[H][C@@]12C[C@@]3([H])C(C(=O)C4=C(C=CC=C4O)[C@@]3(C)O)=C(O)[C@]1(O)C(=O)C(C(=O)NCN1CCCC1)=C(O)[C@H]2N(C)C	Inactive	0.2	0.8
Oxtriphylline	DB01303	C[N+](C)(C)CCO.CN1C2=C([N-]C=N2)C(=O)N(C)C1=O	Inactive	0	1
Fosamprenavir	DB01319	CC(C)CN(C[C@@H](OP(O)(O)=O)[C@H](CC1=CC=CC=C1)NC(=O)O[C@H]1CCOC1)S(=O)(=O)C1=CC=C(N)C=C1	Inactive	0	1
Fosphenytoin	DB01320	OP(O)(=O)OCN1C(=O)NC(C1=O)(C1=CC=CC=C1)C1=CC=CC=C1	Inactive	0.1	0.9
Josamycin	DB01321	CO[C@H]1[C@@H](CC(=O)O[C@H](C)C\C=C\C=C\[C@H](O)[C@H](C)C[C@H](CC=O)[C@@H]1O[C@@H]1O[C@H](C)[C@@H](O[C@H]2C[C@@](C)(O)[C@@H](OC(=O)CC(C)C)[C@H](C)O2)[C@@H]([C@H]1O)N(C)C)OC(C)=O	Inactive	0	1
Polythiazide	DB01324	CN1C(CSCC(F)(F)F)NC2=C(C=C(C(Cl)=C2)S(N)(=O)=O)S1(=O)=O	Inactive	0.2	0.8
Quinethazone	DB01325	CCC1NC(=O)C2=C(N1)C=C(Cl)C(=C2)S(N)(=O)=O	Inactive	0	1
Cefamandole	DB01326	[H][C@]12SCC(CSC3=NN=NN3C)=C(N1C(=O)[C@H]2NC(=O)[C@H](O)C1=CC=CC=C1)C(O)=O	Inactive	0	1
Cefazolin	DB01327	CC1=NN=C(SCC2=C(N3C(SC2)[C@H](NC(=O)CN2C=NN=N2)C3=O)C(O)=O)S1	Inactive	0	1
Cefonicid	DB01328	[H][C@]12SCC(CSC3=NN=NN3CS(O)(=O)=O)=C(N1C(=O)[C@H]2NC(=O)C(O)C1=CC=CC=C1)C(O)=O	Inactive	0	1
Cefoperazone	DB01329	[H][C@]12SCC(CSC3=NN=NN3C)=C(N1C(=O)[C@H]2NC(=O)C(NC(=O)N1CCN(CC)C(=O)C1=O)C1=CC=C(O)C=C1)C(O)=O	Inactive	0	1
Cefotetan	DB01330	CO[C@]1(NC(=O)C2SC(S2)=C(C(N)=O)C(O)=O)C2SCC(CSC3=NN=NN3C)=C(N2C1=O)C(O)=O	Inactive	0	1
Cefoxitin	DB01331	[H][C@]12SCC(COC(N)=O)=C(N1C(=O)[C@]2(NC(=O)CC1=CC=CS1)OC)C(O)=O	Inactive	0	1
Ceftizoxime	DB01332	[H][C@]12SCC=C(N1C(=O)[C@H]2NC(=O)C(=N/OC)\C1=CSC(N)=N1)C(O)=O	Inactive	0.1	0.9
Cefradine	DB01333	[H][C@]12SCC(C)=C(N1C(=O)[C@H]2NC(=O)[C@H](N)C1=CCC=CC1)C(O)=O	Inactive	0	1
Doxacurium	DB01334	COC1=CC(CC2C3=C(CC[N+]2(C)CCCOC(=O)CCC(=O)OCCC[N+]2(C)CCC4=C(C2CC2=CC(OC)=C(OC)C(OC)=C2)C(OC)=C(OC)C(OC)=C4)C=C(OC)C(OC)=C3OC)=CC(OC)=C1OC	Inactive	0.1	0.9
Metocurine	DB01336	[H][C@]12CC3=CC=C(OC4=C(OC)C(OC)=CC5=C4[C@@]([H])(CC4=CC(OC6=CC1=C(CC[N+]2(C)C)C=C6OC)=C(OC)C=C4)[N+](C)(C)CC5)C=C3	Inactive	0.3	0.7
Pancuronium	DB01337	[H][C@@]12C[C@@H]([C@H](OC(C)=O)[C@@]1(C)CC[C@@]1([H])[C@@]2([H])CC[C@@]2([H])C[C@H](OC(C)=O)[C@H](C[C@]12C)[N+]1(C)CCCCC1)[N+]1(C)CCCCC1	Inactive	0	1
Pipecuronium	DB01338	[H][C@@]12C[C@@H]([C@H](OC(C)=O)[C@@]1(C)CC[C@@]1([H])[C@@]2([H])CC[C@@]2([H])C[C@H](OC(C)=O)[C@H](C[C@]12C)N1CC[N+](C)(C)CC1)N1CC[N+](C)(C)CC1	Inactive	0	1
Vecuronium	DB01339	[H][C@@]12C[C@@H]([C@H](OC(C)=O)[C@@]1(C)CC[C@@]1([H])[C@@]2([H])CC[C@@]2([H])C[C@H](OC(C)=O)[C@H](C[C@]12C)N1CCCCC1)[N+]1(C)CCCCC1	Inactive	0	1
Cilazapril	DB01340	CCOC(=O)[C@H](CCC1=CC=CC=C1)N[C@H]1CCCN2CCC[C@H](N2C1=O)C(O)=O	Inactive	0.1	0.9
Forasartan	DB01342	CCCCC1=NN(CC2=CC=C(N=C2)C2=C(C=CC=C2)C2=NNN=N2)C(CCCC)=N1	Inactive	0	1
Polystyrene sulfonate	DB01344	[Ca++].[O-]S(=O)(=O)C1=C(C=C)C=CC=C1	Inactive	0	1
Saprisartan	DB01347	CCC1=NC(C2CC2)=C(N1CC1=CC2=C(OC(=C2Br)C2=C(NS(=O)(=O)C(F)(F)F)C=CC=C2)C=C1)C(N)=O	Inactive	0	1
Spirapril	DB01348	CCOC(=O)[C@H](CCC1=CC=CC=C1)N[C@@H](C)C(=O)N1CC2(C[C@H]1C(O)=O)SCCS2	Inactive	0	1
Tasosartan	DB01349	CC1=NC(C)=C2CCC(=O)N(CC3=CC=C(C=C3)C3=C(C=CC=C3)C3=NNN=N3)C2=N1	Inactive	0.4	0.6
Amobarbital	DB01351	CCC1(CCC(C)C)C(=O)NC(=O)NC1=O	Inactive	0	1
Aprobarbital	DB01352	CC(C)C1(CC=C)C(=O)NC(=O)NC1=O	Inactive	0.2	0.8
Butethal	DB01353	CCCCC1(CC)C(=O)NC(=O)NC1=O	Inactive	0	1
Heptabarbital	DB01354	CCC1(C(=O)NC(=O)NC1=O)C1=CCCCCC1	Inactive	0	1
Hexobarbital	DB01355	CN1C(=O)NC(=O)C(C)(C1=O)C1=CCCCC1	Inactive	0	1
Lithium	DB01356	[Li+]	Inactive	0	1
Mestranol	DB01357	[H][C@@]12CC[C@@](O)(C#C)[C@@]1(C)CC[C@]1([H])C3=C(CC[C@@]21[H])C=C(OC)C=C3	Inactive	0.1	0.9
Penbutolol	DB01359	CC(C)(C)NC[C@H](O)COC1=C(C=CC=C1)C1CCCC1	Inactive	0.1	0.9
Troleandomycin	DB01361	CO[C@H]1C[C@H](O[C@H]2[C@H](C)[C@@H](O[C@@H]3O[C@H](C)C[C@@H]([C@H]3OC(C)=O)N(C)C)[C@@H](C)C[C@@]3(CO3)C(=O)[C@H](C)[C@@H](OC(C)=O)[C@@H](C)[C@@H](C)OC(=O)[C@@H]2C)O[C@@H](C)[C@@H]1OC(C)=O	Inactive	0	1
Iohexol	DB01362	CC(=O)N(CC(O)CO)C1=C(I)C(C(=O)NCC(O)CO)=C(I)C(C(=O)NCC(O)CO)=C1I	Inactive	0	1
Ephedrine	DB01364	CN[C@@H](C)[C@H](O)C1=CC=CC=C1	Inactive	0.4	0.6
Mephentermine	DB01365	CNC(C)(C)CC1=CC=CC=C1	Inactive	0.2	0.8
Procaterol	DB01366	CC[C@H](NC(C)C)[C@H](O)C1=CC=C(O)C2=C1C=CC(=O)N2	Inactive	0.3	0.7
Rasagiline	DB01367	C#CCN[C@@H]1CCC2=C1C=CC=C2	Inactive	0	1
Quinupristin	DB01369	CC[C@H]1NC(=O)[C@@H](NC(=O)C2=C(O)C=CC=N2)[C@@H](C)OC(=O)[C@@H](NC(=O)C2CC(=O)C(CS[C@@H]3CN4CCC3CC4)CN2C(=O)[C@H](CC2=CC=C(C=C2)N(C)C)N(C)C(=O)[C@@H]2CCCN2C1=O)C1=CC=CC=C1	Inactive	0	1
Aluminium	DB01370	[Al]	Inactive	0	1
Dihydroxyaluminium	DB01375	O.O.NCC(=O)O[Al]	Inactive	0	1
Magnesium oxide	DB01377	O=[Mg]	Inactive	0	1
Cortisone acetate	DB01380	[H][C@@]12CC[C@](O)(C(=O)COC(C)=O)[C@@]1(C)CC(=O)[C@@]1([H])[C@@]2([H])CCC2=CC(=O)CC[C@]12C	Inactive	0	1
Glycodiazine	DB01382	COCCOC1=CN=C(NS(=O)(=O)C2=CC=CC=C2)N=C1	Inactive	0	1
Paramethasone	DB01384	[H][C@@]12C[C@@H](C)[C@](O)(C(=O)CO)[C@@]1(C)C[C@H](O)[C@@]1([H])[C@@]2([H])C[C@]([H])(F)C2=CC(=O)C=C[C@]12C	Inactive	0.2	0.8
Sodium bicarbonate	DB01390	[Na+].OC([O-])=O	Inactive	0	1
Yohimbine	DB01392	[H][C@@]12CC[C@H](O)[C@H](C(=O)OC)[C@@]1([H])C[C@]1([H])N(CCC3=C1NC1=C3C=CC=C1)C2	Inactive	0.2	0.8
Bezafibrate	DB01393	CC(C)(OC1=CC=C(CCNC(=O)C2=CC=C(Cl)C=C2)C=C1)C(O)=O	Inactive	0.3	0.7
Colchicine	DB01394	COC1=CC2=C(C(OC)=C1OC)C1=CC=C(OC)C(=O)C=C1[C@H](CC2)NC(C)=O	Inactive	0	1
Drospirenone	DB01395	[H][C@@]12C[C@]1([H])[C@@]1([H])[C@]3([H])[C@]4([H])C[C@]4([H])[C@@]4(CCC(=O)O4)[C@@]3(C)CC[C@]1([H])[C@@]1(C)CCC(=O)C=C21	Inactive	0	1
Digitoxin	DB01396	[H][C@]12CC[C@]3([H])[C@]([H])(CC[C@]4(C)[C@H](CC[C@]34O)C3=CC(=O)OC3)[C@@]1(C)CC[C@@H](C2)O[C@H]1C[C@H](O)[C@H](O[C@H]2C[C@H](O)[C@H](O[C@H]3C[C@H](O)[C@H](O)[C@@H](C)O3)[C@@H](C)O2)[C@@H](C)O1	Inactive	0	1
Magnesium salicylate	DB01397	[Mg++].OC1=CC=CC=C1C([O-])=O.OC1=CC=CC=C1C([O-])=O	Inactive	0	1
Salicylate-sodium	DB01398	[Na+].OC1=CC=CC=C1C([O-])=O	Inactive	0	1
Salsalate	DB01399	OC(=O)C1=C(OC(=O)C2=C(O)C=CC=C2)C=CC=C1	Inactive	0.2	0.8
Neostigmine	DB01400	CN(C)C(=O)OC1=CC(=CC=C1)[N+](C)(C)C	Inactive	0.2	0.8
Trisalicylate-choline	DB01401	[Mg++].C[N+](C)(C)CCO.OC(=O)C1=CC=CC=C1O.OC1=CC=CC=C1C([O-])=O	Inactive	0	1
Methotrimeprazine	DB01403	COC1=CC=C2SC3=C(C=CC=C3)N(C[C@H](C)CN(C)C)C2=C1	Inactive	0.1	0.9
Danazol	DB01406	[H][C@@]12CC[C@@](O)(C#C)[C@@]1(C)CC[C@@]1([H])[C@@]2([H])CCC2=CC3=C(C[C@]12C)C=NO3	Inactive	0.2	0.8
Clenbuterol	DB01407	CC(C)(C)NCC(O)C1=CC(Cl)=C(N)C(Cl)=C1	Inactive	0.2	0.8
Bambuterol	DB01408	CN(C)C(=O)OC1=CC(=CC(OC(=O)N(C)C)=C1)C(O)CNC(C)(C)C	Inactive	0.2	0.8
Tiotropium	DB01409	C[N+]1(C)[C@H]2CC(C[C@@H]1[C@@H]1O[C@H]21)OC(=O)C(O)(C1=CC=CS1)C1=CC=CS1	Inactive	0.1	0.9
Ciclesonide	DB01410	[H][C@@]12C[C@@]3([H])[C@]4([H])CCC5=CC(=O)C=C[C@]5(C)[C@@]4([H])[C@@H](O)C[C@]3(C)[C@@]1(OC(O2)C1CCCCC1)C(=O)COC(=O)C(C)C	Inactive	0	1
Pranlukast	DB01411	O=C(NC1=CC2=C(C=C1)C(=O)C=C(O2)C1=NNN=N1)C1=CC=C(OCCCCC2=CC=CC=C2)C=C1	Inactive	0	1
Theobromine	DB01412	CN1C=NC2=C1C(=O)NC(=O)N2C	Inactive	0	1
Cefepime	DB01413	[H][C@]12SCC(C[N+]3(C)CCCC3)=C(N1C(=O)[C@H]2NC(=O)C(=N/OC)\C1=CSC(N)=N1)C([O-])=O	Inactive	0	1
Cefacetrile	DB01414	[H][C@]12SCC(COC(C)=O)=C(N1C(=O)[C@H]2NC(=O)CC#N)C(O)=O	Inactive	0.1	0.9
Ceftibuten	DB01415	[H][C@]12SCC=C(N1C(=O)[C@H]2NC(=O)C(=C/CC(O)=O)\C1=CSC(N)=N1)C(O)=O	Inactive	0.1	0.9
Cefpodoxime	DB01416	[H][C@]12SCC(COC)=C(N1C(=O)[C@H]2NC(=O)C(=N/OC)\C1=CSC(N)=N1)C(O)=O	Inactive	0.1	0.9
Acenocoumarol	DB01418	CC(=O)CC(C1=CC=C(C=C1)[N+]([O-])=O)C1=C(O)OC2=C(C=CC=C2)C1=O	Inactive	0.3	0.7
Antrafenine	DB01419	FC(F)(F)C1=CC=CC(=C1)N1CCN(CCOC(=O)C2=C(NC3=CC=NC4=C3C=CC(=C4)C(F)(F)F)C=CC=C2)CC1	Inactive	0.1	0.9
Testosterone Propionate	DB01420	[H][C@@]12CC[C@H](OC(=O)CC)[C@@]1(C)CC[C@@]1([H])[C@@]2([H])CCC2=CC(=O)CC[C@]12C	Inactive	0	1
Paromomycin	DB01421	NC[C@@H]1O[C@H](O[C@@H]2[C@@H](CO)O[C@@H](O[C@@H]3[C@@H](O)[C@H](N)C[C@H](N)[C@H]3O[C@H]3O[C@H](CO)[C@@H](O)[C@H](O)[C@H]3N)[C@@H]2O)[C@H](N)[C@@H](O)[C@@H]1O	Inactive	0	1
Nitroxoline	DB01422	OC1=CC=C(C2=C1N=CC=C2)[N+]([O-])=O	Inactive	0.1	0.9
Stepronin	DB01423	CC(SC(=O)C1=CC=CS1)C(=O)NCC(O)=O	Inactive	0.4	0.6
Aminophenazone	DB01424	CN(C)C1=C(C)N(C)N(C1=O)C1=CC=CC=C1	Inactive	0.4	0.6
Alizapride	DB01425	COC1=CC2=NNN=C2C=C1C(=O)NCC1CCCN1CC=C	Inactive	0.4	0.6
Ajmaline	DB01426	CC[C@H]1[C@@H]2C[C@H]3[C@@H]4N(C)C5=CC=CC=C5[C@]44C[C@@H](C2[C@H]4O)N3[C@@H]1O	Inactive	0	1
Amrinone	DB01427	NC1=CC(=CNC1=O)C1=CC=NC=C1	Inactive	0.4	0.6
Aprindine	DB01429	CCN(CC)CCCN(C1CC2=C(C1)C=CC=C2)C1=CC=CC=C1	Inactive	0	1
Almitrine	DB01430	FC1=CC=C(C=C1)C(N1CCN(CC1)C1=NC(NCC=C)=NC(NCC=C)=N1)C1=CC=C(F)C=C1	Inactive	0	1
Allylestrenol	DB01431	[H][C@@]12CC[C@@](O)(CC=C)[C@@]1(C)CC[C@]1([H])[C@@]3([H])CCCC=C3CC[C@@]21[H]	Inactive	0	1
Methadyl Acetate	DB01433	CCC(OC(C)=O)C(CC(C)N(C)C)(C1=CC=CC=C1)C1=CC=CC=C1	Inactive	0.1	0.9
Antipyrine	DB01435	CN1N(C(=O)C=C1C)C1=CC=CC=C1	Inactive	0.2	0.8
Alfacalcidol	DB01436	[H][C@@]1(CC[C@]2([H])[C@]1(C)CCC\C2=C/C=C1/C[C@@H](O)C[C@H](O)C1=C)[C@H](C)CCCC(C)C	Inactive	0.1	0.9
Glutethimide	DB01437	CCC1(CCC(=O)NC1=O)C1=CC=CC=C1	Inactive	0.1	0.9
Gamma Hydroxybutyric Acid	DB01440	OCCCC([O-])=O	Inactive	0	1
Fencamfamine	DB01463	CCNC1C2CCC(C2)C1C1=CC=CC=C1	Inactive	0.1	0.9
Flunitrazepam	DB01544	CN1C2=C(C=C(C=C2)[N+]([O-])=O)C(=NCC1=O)C1=C(F)C=CC=C1	Inactive	0.4	0.6
Bromazepam	DB01558	BrC1=CC2=C(NC(=O)CN=C2C2=NC=CC=C2)C=C1	Inactive	0.4	0.6
Clotiazepam	DB01559	CCC1=CC2=C(S1)N(C)C(=O)CN=C2C1=C(Cl)C=CC=C1	Inactive	0.3	0.7
Dextroamphetamine	DB01576	C[C@H](N)CC1=CC=CC=C1	Inactive	0.3	0.7
Methamphetamine	DB01577	CN[C@@H](C)CC1=CC=CC=C1	Inactive	0.2	0.8
Metrizamide	DB01578	CN(C(C)=O)C1=C(I)C(NC(C)=O)=C(I)C(C(=O)N[C@H]2C(O)O[C@H](CO)[C@@H](O)[C@@H]2O)=C1I	Inactive	0.1	0.9
Phendimetrazine	DB01579	CC1C(OCCN1C)C1=CC=CC=C1	Inactive	0	1
Oxprenolol	DB01580	CC(C)NCC(O)COC1=C(OCC=C)C=CC=C1	Inactive	0.2	0.8
Sulfamerazine	DB01581	CC1=CC=NC(NS(=O)(=O)C2=CC=C(N)C=C2)=N1	Inactive	0	1
Sulfamethazine	DB01582	CC1=CC(C)=NC(NS(=O)(=O)C2=CC=C(N)C=C2)=N1	Inactive	0	1
Liotrix	DB01583	[Na+].[Na+].N[C@@H](CC1=CC(I)=C(OC2=CC(I)=C(O)C=C2)C(I)=C1)C([O-])=O.N[C@@H](CC1=CC(I)=C(OC2=CC(I)=C(O)C(I)=C2)C(I)=C1)C([O-])=O	Inactive	0	1
Ursodeoxycholic acid	DB01586	[H][C@@]1(CC[C@@]2([H])[C@]3([H])[C@@H](O)C[C@]4([H])C[C@H](O)CC[C@]4(C)[C@@]3([H])CC[C@]12C)[C@H](C)CCC(O)=O	Inactive	0	1
Ketazolam	DB01587	CN1C2=C(C=C(Cl)C=C2)C2(OC(C)=CC(=O)N2CC1=O)C1=CC=CC=C1	Inactive	0.1	0.9
Quazepam	DB01589	FC1=C(C=CC=C1)C1=NCC(=S)N(CC(F)(F)F)C2=C1C=C(Cl)C=C2	Inactive	0.1	0.9
Everolimus	DB01590	CO[C@@H]1C[C@H](C[C@H](C)C2CC(=O)[C@H](C)\C=C(C)\[C@@H](O)[C@@H](OC)C(=O)[C@@H](C)C[C@@H](C)\C=C\C=C\C=C(C)\[C@H](C[C@H]3CC[C@H](C)[C@](O)(O3)C(=O)C(=O)N3CCCC[C@@H]3C(=O)O2)OC)CC[C@H]1OCCO	Inactive	0	1
Solifenacin	DB01591	OC(=O)CCC(O)=O.O=C(O[C@H]1CN2CCC1CC2)N1CCC2=C(C=CC=C2)[C@@H]1C1=CC=CC=C1	Inactive	0.2	0.8
Iron	DB01592	[Fe]	Inactive	0	1
Zinc	DB01593	[Zn]	Inactive	0	1
Cinolazepam	DB01594	OC1N=C(C2=C(F)C=CC=C2)C2=C(C=CC(Cl)=C2)N(CCC#N)C1=O	Inactive	0.2	0.8
Nitrazepam	DB01595	[O-][N+](=O)C1=CC2=C(NC(=O)CN=C2C2=CC=CC=C2)C=C1	Inactive	0.2	0.8
Cilastatin	DB01597	CC1(C)C[C@@H]1C(=O)N\C(C(O)=O)=C/CCCCSC[C@H](N)C(O)=O	Inactive	0.1	0.9
Imipenem	DB01598	[H][C@]12CC(SCC\N=C\N)=C(N1C(=O)[C@]2([H])[C@@H](C)O)C(O)=O	Inactive	0.1	0.9
Probucol	DB01599	CC(C)(SC1=CC(=C(O)C(=C1)C(C)(C)C)C(C)(C)C)SC1=CC(=C(O)C(=C1)C(C)(C)C)C(C)(C)C	Inactive	0	1
Tiaprofenic acid	DB01600	CC(C(O)=O)C1=CC=C(S1)C(=O)C1=CC=CC=C1	Inactive	0.4	0.6
Lopinavir	DB01601	CC(C)[C@H](N1CCCNC1=O)C(=O)N[C@H](C[C@H](O)[C@H](CC1=CC=CC=C1)NC(=O)COC1=C(C)C=CC=C1C)CC1=CC=CC=C1	Inactive	0	1
Bacampicillin	DB01602	[H][C@]12SC(C)(C)[C@@H](N1C(=O)[C@H]2NC(=O)[C@H](N)C1=CC=CC=C1)C(=O)OC(C)OC(=O)OCC	Inactive	0	1
Meticillin	DB01603	[H][C@]12SC(C)(C)[C@@H](N1C(=O)[C@H]2NC(=O)C1=C(OC)C=CC=C1OC)C(O)=O	Inactive	0.2	0.8
Pivampicillin	DB01604	[H][C@]12SC(C)(C)[C@@H](N1C(=O)[C@H]2NC(=O)[C@H](N)C1=CC=CC=C1)C(=O)OCOC(=O)C(C)(C)C	Inactive	0.1	0.9
Pivmecillinam	DB01605	[H][C@]12SC(C)(C)C(N1C(=O)[C@H]2\N=C\N1CCCCCC1)C(=O)OCOC(=O)C(C)(C)C	Inactive	0	1
Tazobactam	DB01606	[H][C@@]12CC(=O)N1[C@@H](C(O)=O)[C@](C)(CN1C=CN=N1)S2(=O)=O	Inactive	0	1
Ticarcillin	DB01607	[H][C@]12SC(C)(C)[C@@H](N1C(=O)[C@H]2NC(=O)[C@H](C(O)=O)C1=CSC=C1)C(O)=O	Inactive	0.1	0.9
Propericiazine	DB01608	OC1CCN(CCCN2C3=C(SC4=C2C=C(C=C4)C#N)C=CC=C3)CC1	Inactive	0.1	0.9
Deferasirox	DB01609	OC(=O)C1=CC=C(C=C1)N1N=C(N=C1C1=CC=CC=C1O)C1=CC=CC=C1O	Inactive	0.4	0.6
Valganciclovir	DB01610	CC(C)[C@H](N)C(=O)OCC(CO)OCN1C=NC2=C1NC(N)=NC2=O	Inactive	0.2	0.8
Hydroxychloroquine	DB01611	CCN(CCO)CCCC(C)NC1=CC=NC2=C1C=CC(Cl)=C2	Inactive	0.1	0.9
Amyl Nitrite	DB01612	CC(C)CCON=O	Inactive	0	1
Erythrityl Tetranitrate	DB01613	[O-][N+](=O)OCC(O[N+]([O-])=O)C(CO[N+]([O-])=O)O[N+]([O-])=O	Inactive	0	1
Acepromazine	DB01614	CN(C)CCCN1C2=C(SC3=C1C=C(C=C3)C(C)=O)C=CC=C2	Inactive	0.3	0.7
Aceprometazine	DB01615	CC(CN1C2=C(SC3=C1C=C(C=C3)C(C)=O)C=CC=C2)N(C)C	Inactive	0.4	0.6
Alverine	DB01616	CCN(CCCC1=CC=CC=C1)CCCC1=CC=CC=C1	Inactive	0	1
Molindone	DB01618	CCC1=C(C)NC2=C1C(=O)C(CN1CCOCC1)CC2	Inactive	0.2	0.8
Phenindamine	DB01619	CN1CCC2=C(C1)C(C1=C2C=CC=C1)C1=CC=CC=C1	Inactive	0.2	0.8
Pheniramine	DB01620	CN(C)CCC(C1=CC=CC=C1)C1=NC=CC=C1	Inactive	0.1	0.9
Pipotiazine	DB01621	CN(C)S(=O)(=O)C1=CC2=C(SC3=C(C=CC=C3)N2CCCN2CCC(CCO)CC2)C=C1	Inactive	0	1
Thioproperazine	DB01622	CN(C)S(=O)(=O)C1=CC2=C(SC3=C(C=CC=C3)N2CCCN2CCN(C)CC2)C=C1	Inactive	0	1
Thiothixene	DB01623	CN(C)S(=O)(=O)C1=CC2=C(SC3=C(C=CC=C3)\C2=C\CCN2CCN(C)CC2)C=C1	Inactive	0	1
Zuclopenthixol	DB01624	OCCN1CCN(CC\C=C2\C3=C(SC4=C2C=C(Cl)C=C4)C=CC=C3)CC1	Inactive	0.1	0.9
Isopropamide	DB01625	CC(C)[N+](C)(CCC(C(N)=O)(C1=CC=CC=C1)C1=CC=CC=C1)C(C)C	Inactive	0	1
Pargyline	DB01626	CN(CC#C)CC1=CC=CC=C1	Inactive	0	1
Lincomycin	DB01627	[H][C@@]1(O[C@]([H])([C@H](NC(=O)C2C[C@@H](CCC)CN2C)[C@@H](C)O)[C@H](O)[C@H](O)[C@H]1O)SC	Inactive	0	1
Etoricoxib	DB01628	CC1=CC=C(C=N1)C1=NC=C(Cl)C=C1C1=CC=C(C=C1)S(C)(=O)=O	Inactive	0.1	0.9
Dalfopristin	DB01764	[H][C@]1(CCN2C1C(=O)O[C@H](C(C)C)[C@H](C)\C=C/C(=O)NC\C=C/C(C)=C\[C@@H](O)CC(=O)CC1=NC(=CO1)C2=O)S(=O)(=O)CCN(CC)CC	Inactive	0	1
Calcipotriol	DB02300	CC(\C=C\C(O)C1CC1)C1CCC2\C(CCCC12C)=C/C=C1/CC(O)CC(O)C1=C	Inactive	0.1	0.9
Vorinostat	DB02546	ONC(=O)CCCCCCC(=O)NC1=CC=CC=C1	Inactive	0.2	0.8
Terlipressin	DB02638	NCCCC[C@H](NC(=O)[C@@H]1CCCN1C(=O)[C@@H]1CSSC[C@H](NC(=O)CNC(=O)CNC(=O)CN)C(=O)N[C@@H](CC2=CC=C(O)C=C2)C(=O)N[C@@H](CC2=CC=CC=C2)C(=O)N[C@@H](CCC(N)=O)C(=O)N[C@@H](CC(N)=O)C(=O)N1)C(=O)NCC(N)=O	Inactive	0.1	0.9
Fusidic Acid	DB02703	[H][C@@]12C[C@@H](O)[C@@]3([H])[C@@]4(C)CC[C@@H](O)[C@@H](C)[C@]4([H])CC[C@]3(C)[C@@]1(C)C[C@H](OC(C)=O)\C2=C(\CCC=C(C)C)C(O)=O	Inactive	0	1
Acetic acid	DB03166	CC(O)=O	Inactive	0	1
Latamoxef	DB04570	[H][C@]12OCC(CSC3=NN=NN3C)=C(N1C(=O)[C@]2(NC(=O)C(C(O)=O)C1=CC=C(O)C=C1)OC)C(O)=O	Inactive	0	1
Trioxsalen	DB04571	CC1=CC2=CC3=C(OC(=O)C=C3C)C(C)=C2O1	Inactive	0.3	0.7
Thiotepa	DB04572	S=P(N1CC1)(N1CC1)N1CC1	Inactive	0	1
Estriol	DB04573	[H][C@@]12C[C@@H](O)[C@H](O)[C@@]1(C)CC[C@]1([H])C3=C(CC[C@@]21[H])C=C(O)C=C3	Inactive	0	1
Estropipate	DB04574	C[C@]12CC[C@H]3[C@@H](CCC4=C3C=CC(OS(O)(=O)=O)=C4)[C@@H]1CCC2=O	Inactive	0	1
Quinestrol	DB04575	[H][C@@]12CC[C@@](O)(C#C)[C@@]1(C)CC[C@]1([H])C3=C(CC[C@@]21[H])C=C(OC1CCCC1)C=C3	Inactive	0	1
Iodipamide	DB04711	OC(=O)C1=C(I)C=C(I)C(NC(=O)CCCCC(=O)NC2=C(I)C(C(O)=O)=C(I)C=C2I)=C1I	Inactive	0	1
Suramin	DB04786	CC1=C(NC(=O)C2=CC(NC(=O)NC3=CC=CC(=C3)C(=O)NC3=C(C)C=CC(=C3)C(=O)NC3=CC=C(C4=C3C(=CC(=C4)S(O)(=O)=O)S(O)(=O)=O)S(O)(=O)=O)=CC=C2)C=C(C=C1)C(=O)NC1=CC=C(C2=C1C(=CC(=C2)S(O)(=O)=O)S(O)(=O)=O)S(O)(=O)=O	Inactive	0	1
Bifonazole	DB04794	C1=CN(C=N1)C(C1=CC=CC=C1)C1=CC=C(C=C1)C1=CC=CC=C1	Inactive	0.1	0.9
Maraviroc	DB04835	[H][C@]12CC[C@]([H])(CC(C1)N1C(C)=NN=C1C(C)C)N2CC[C@H](NC(=O)C1CCC(F)(F)CC1)C1=CC=CC=C1	Inactive	0.1	0.9
Chlophedianol	DB04837	CN(C)CCC(O)(C1=CC=CC=C1)C1=C(Cl)C=CC=C1	Inactive	0	1
Cyclandelate	DB04838	CC1CC(CC(C)(C)C1)OC(=O)C(O)C1=CC=CC=C1	Inactive	0.3	0.7
Cyproterone	DB04839	[H][C@@]12C[C@]1([H])[C@@]1(C)C(=CC2=O)C(Cl)=C[C@@]2([H])[C@]3([H])CC[C@](O)(C(C)=O)[C@@]3(C)CC[C@]12[H]	Inactive	0.2	0.8
Debrisoquin	DB04840	NC(=N)N1CCC2=C(C1)C=CC=C2	Inactive	0	1
Flunarizine	DB04841	FC1=CC=C(C=C1)C(N1CCN(C\C=C\C2=CC=CC=C2)CC1)C1=CC=C(F)C=C1	Inactive	0.1	0.9
Fluspirilene	DB04842	FC1=CC=C(C=C1)C(CCCN1CCC2(CC1)N(CNC2=O)C1=CC=CC=C1)C1=CC=C(F)C=C1	Inactive	0	1
Mepenzolate	DB04843	C[N+]1(C)CCCC(C1)OC(=O)C(O)(C1=CC=CC=C1)C1=CC=CC=C1	Inactive	0.1	0.9
Tetrabenazine	DB04844	COC1=CC2=C(C=C1OC)C1CC(=O)C(CC(C)C)CN1CC2	Inactive	0.2	0.8
Ixabepilone	DB04845	[H][C@]12C[C@H](NC(=O)C[C@@H](O)C(C)(C)C(=O)[C@@H](C)[C@@H](O)[C@@H](C)CCC[C@@]1(C)O2)C(\C)=C\C1=CSC(C)=N1	Inactive	0.3	0.7
Nebivolol	DB04861	OC(CNCC(O)C1CCC2=C(O1)C=CC(F)=C2)C1CCC2=C(O1)C=CC(F)=C2	Inactive	0.2	0.8
Nilotinib	DB04868	CC1=CN(C=N1)C1=CC(NC(=O)C2=CC(NC3=NC(=CC=N3)C3=CC=CN=C3)=C(C)C=C2)=CC(=C1)C(F)(F)F	Inactive	0.1	0.9
Vildagliptin	DB04876	OC12CC3CC(C1)CC(C3)(C2)NCC(=O)N1CCC[C@H]1C#N	Inactive	0	1
Voacamine	DB04877	[H][C@@]12C[C@H](CC)[C@]3([H])N(C1)CCC1=C(NC4=C1C=C(OC)C(=C4)[C@@]1([H])C[C@]4([H])C(C(=O)OC)[C@@]([H])(CC5=C1NC1=C5C=CC=C1)N(C)C\C4=C\C)[C@@]3(C2)C(=O)OC	Inactive	0.2	0.8
Voglibose	DB04878	OCC(CO)N[C@H]1C[C@](O)(CO)[C@@H](O)[C@H](O)[C@H]1O	Inactive	0	1
Enoximone	DB04880	CSC1=CC=C(C=C1)C(=O)C1=C(C)NC(=O)N1	Inactive	0.4	0.6
Bepotastine	DB04890	OC(=O)CCCN1CCC(CC1)OC(C1=CC=C(Cl)C=C1)C1=NC=CC=C1	Inactive	0.2	0.8
Vapreotide	DB04894	CC(C)C1NC(=O)C(CCCCN)NC(=O)C(CC2=CNC3=C2C=CC=C3)NC(=O)C(CC2=CC=C(O)C=C2)NC(=O)C(CSSCC(NC1=O)C(=O)NC(CC1=CC2=C(N1)C=CC=C2)C(N)=O)NC(=O)C(N)CC1=CC=CC=C1	Inactive	0	1
Milnacipran	DB04896	CCN(CC)C(=O)[C@@]1(C[C@@H]1CN)C1=CC=CC=C1	Inactive	0.3	0.7
Ximelagatran	DB04898	CCOC(=O)CN[C@H](C1CCCCC1)C(=O)N1CC[C@H]1C(=O)NCC1=CC=C(C=C1)C(\N)=N\O	Inactive	0.1	0.9
Permethrin	DB04930	CC1(C)C(C=C(Cl)Cl)C1C(=O)OCC1=CC(OC2=CC=CC=C2)=CC=C1	Inactive	0.2	0.8
Tamibarotene	DB04942	CC1(C)CCC(C)(C)C2=C1C=CC(NC(=O)C1=CC=C(C=C1)C(O)=O)=C2	Inactive	0.2	0.8
Lucanthone	DB04967	CCN(CC)CCNC1=CC=C(C)C2=C1C(=O)C1=C(S2)C=CC=C1	Inactive	0.4	0.6
Trabectedin	DB05109	[H][C@@]12CC3=C(C(O)=C(OC)C(C)=C3)[C@@]([H])(N1C)[C@@]1([H])N([C@H]2O)[C@@]2([H])COC(=O)[C@]3(CS[C@]1([H])C1=C2C2=C(OCO2)C(C)=C1OC(C)=O)NCCC1=C3C=C(OC)C(O)=C1	Inactive	0.2	0.8
Silver sulfadiazine	DB05245	[Ag+].NC1=CC=C(C=C1)S(=O)(=O)[N-]C1=NC=CC=N1	Inactive	0	1
Methsuximide	DB05246	CN1C(=O)CC(C)(C1=O)C1=CC=CC=C1	Inactive	0.2	0.8
Gallium nitrate	DB05260	[Ga+3].[O-][N+]([O-])=O.[O-][N+]([O-])=O.[O-][N+]([O-])=O	Inactive	0	1
Ecabet	DB05265	[H][C@@]12CCC3=C(C=C(C(=C3)C(C)C)S(O)(=O)=O)[C@@]1(C)CCC[C@@]2(C)C(O)=O	Inactive	0.2	0.8
Rotigotine Transdermal Patch	DB05271	CCCN(CCC1=CC=CS1)C1CCC2=C(C1)C=CC=C2O	Inactive	0.1	0.9
Sodium stibogluconate	DB05630	O.O.O.O.O.O.O.O.O.[Na+].[Na+].[Na+].OCC(O)C1O[Sb]2(O)(O[Sb]34([O-])OC(C(O)CO)C(O3)C(O4)C([O-])=O)OC1C(O2)C([O-])=O	Inactive	0	1
Sertindole	DB06144	FC1=CC=C(C=C1)N1C=C(C2CCN(CCN3CCNC3=O)CC2)C2=C1C=CC(Cl)=C2	Inactive	0	1
Sulfathiazole	DB06147	NC1=CC=C(C=C1)S(=O)(=O)NC1=NC=CS1	Inactive	0	1
Mianserin	DB06148	CN1CCN2C(C1)C1=C(CC3=C2C=CC=C3)C=CC=C1	Inactive	0	1
Sulfadimethoxine	DB06150	COC1=CC(NS(=O)(=O)C2=CC=C(N)C=C2)=NC(OC)=N1	Inactive	0	1
Acetylcysteine	DB06151	CC(=O)N[C@@H](CS)C(O)=O	Inactive	0	1
Rimonabant	DB06155	CC1=C(N(N=C1C(=O)NN1CCCCC1)C1=C(Cl)C=C(Cl)C=C1)C1=CC=C(Cl)C=C1	Inactive	0.3	0.7
Icatibant	DB06196	[H][C@]12CC(N(C(=O)C3CC4=C(CN3C(=O)[C@H](CO)NC(=O)[C@H](CC3=CC=CS3)NC(=O)CNC(=O)C3C[C@@H](O)CN3C(=O)C3CCCN3C(=O)C(CCCN=C(N)N)NC(=O)[C@H](N)CCCN=C(N)N)C=CC=C4)[C@@]1([H])CCCC2)C(=O)N[C@@H](CCCN=C(N)N)C(O)=O	Inactive	0.1	0.9
Prasugrel	DB06209	CC(=O)OC1=CC2=C(CCN(C2)C(C(=O)C2CC2)C2=CC=CC=C2F)S1	Inactive	0.2	0.8
Droxidopa	DB06262	N[C@H]([C@@H](O)C1=CC(O)=C(O)C=C1)C(O)=O	Inactive	0	1
Udenafil	DB06267	CCCOC1=C(C=C(C=C1)S(=O)(=O)NCCC1CCCN1C)C1=NC(=O)C2=C(N1)C(CCC)=NN2C	Inactive	0	1
Sitaxentan	DB06268	CC1=NOC(NS(=O)(=O)C2=C(SC=C2)C(=O)CC2=C(C)C=C3OCOC3=C2)=C1Cl	Inactive	0.1	0.9
Alvimopan	DB06274	C[C@H]1CN(C[C@H](CC2=CC=CC=C2)C(=O)NCC(O)=O)CC[C@@]1(C)C1=CC(O)=CC=C1	Inactive	0.2	0.8
Temsirolimus	DB06287	[H][C@@]12CC[C@@H](C)[C@@](O)(O1)C(=O)C(=O)N1CCCC[C@H]1C(=O)O[C@@]([H])(CC(=O)[C@H](C)\C=C(C)\[C@@H](O)[C@@H](OC)C(=O)[C@H](C)C[C@H](C)\C=C\C=C\C=C(C)\[C@H](C2)OC)[C@H](C)C[C@@H]1CC[C@@H](OC(=O)C(C)(CO)CO)[C@@H](C1)OC	Inactive	0	1
Amisulpride	DB06288	CCN1CCCC1CNC(=O)C1=CC(=C(N)C=C1OC)S(=O)(=O)CC	Inactive	0	1
Saxagliptin	DB06335	N[C@H](C(=O)N1[C@H]2C[C@H]2C[C@H]1C#N)C12CC3CC(CC(O)(C3)C1)C2	Inactive	0.2	0.8
Tyloxapol	DB06439		Inactive	0.2	0.8
Ethanolamine Oleate	DB06689	NCCO.CCCCCCCC\C=C/CCCCCCCC(O)=O	Inactive	0	1
Xylometazoline	DB06694	CC1=CC(=CC(C)=C1CC1=NCCN1)C(C)(C)C	Inactive	0.1	0.9
Dabigatran etexilate	DB06695	CCCCCCOC(=O)N=C(N)C1=CC=C(NCC2=NC3=C(C=CC(=C3)C(=O)N(CCC(=O)OCC)C3=CC=CC=N3)N2C)C=C1	Inactive	0.1	0.9
Arbekacin	DB06696	NCCC(O)C(=O)NC1CC(N)C(OC2OC(CN)CCC2N)C(O)C1OC1OC(CO)C(O)C(N)C1O	Inactive	0	1
Artemether	DB06697	COC1OC2OC3(C)CCC4C(C)CCC(C1C)C24OO3	Inactive	0	1
Betahistine	DB06698	CNCCC1=CC=CC=N1	Inactive	0	1
Degarelix	DB06699	CC(C)C[C@H](NC(=O)[C@@H](CC1=CC=C(NC(N)=O)C=C1)NC(=O)[C@H](CC1=CC=C(NC(=O)[C@H]2CC(=O)NC(=O)N2)C=C1)NC(=O)[C@H](CO)NC(=O)[C@@H](CC1=CC=CN=C1)NC(=O)[C@@H](CC1=CC=C(Cl)C=C1)NC(=O)[C@@H](CC1=CC2=C(C=CC=C2)C=C1)NC(C)=O)C(=O)N[C@@H](CCCCNC(C)C)C(=O)N1CCCC1C(=O)N[C@H](C)C(N)=O	Inactive	0	1
Desvenlafaxine	DB06700	CN(C)CC(C1=CC=C(O)C=C1)C1(O)CCCCC1	Inactive	0.1	0.9
Dexmethylphenidate	DB06701	COC(=O)[C@@H]([C@H]1CCCCN1)C1=CC=CC=C1	Inactive	0.3	0.7
Fesoterodine	DB06702	CC(C)N(CC[C@H](C1=CC=CC=C1)C1=C(OC(=O)C(C)C)C=CC(CO)=C1)C(C)C	Inactive	0	1
Gadobutrol	DB06703	[Gd+3].OCC(O)C(CO)N1CCN(CC([O-])=O)CCN(CC([O-])=O)CCN(CC([O-])=O)CC1	Inactive	0	1
Gadofosveset trisodium	DB06705	O.[Na+].[Na+].[Na+].[Gd+3].[O-]C(=O)CN(CCN(CC([O-])=O)CC([O-])=O)CC(COP([O-])(=O)OC1CCC(CC1)(C1=CC=CC=C1)C1=CC=CC=C1)N(CC([O-])=O)CC([O-])=O	Inactive	0	1
Isometheptene	DB06706	CNC(C)CCC=C(C)C	Inactive	0	1
Levonordefrin	DB06707	C[C@H](N)[C@H](O)C1=CC(O)=C(O)C=C1	Inactive	0	1
Lumefantrine	DB06708	CCCCN(CCCC)CC(O)C1=C2C(=CC(Cl)=C1)\C(=C/C1=CC=C(Cl)C=C1)C1=C2C=CC(Cl)=C1	Inactive	0.1	0.9
Methacholine	DB06709	CC(C[N+](C)(C)C)OC(C)=O	Inactive	0	1
Methyltestosterone	DB06710	CC1(O)CCC2C3CCC4=CC(=O)CCC4(C)C3CCC12C	Inactive	0	1
Naphazoline	DB06711	C(C1=NCCN1)C1=CC=CC2=CC=CC=C12	Inactive	0.3	0.7
Nilvadipine	DB06712	COC(=O)C1=C(NC(C)=C(C1C1=CC(=CC=C1)[N+]([O-])=O)C(=O)OC(C)C)C#N	Inactive	0.2	0.8
Norelgestromin	DB06713	CCC12CCC3C(CCC4=CC(CCC34)=NO)C1CCC2(O)C#C	Inactive	0.1	0.9
Propylhexedrine	DB06714	CNC(C)CC1CCCCC1	Inactive	0	1
Potassium Iodide	DB06715	[K+].[I-]	Inactive	0	1
Fospropofol	DB06716	[Na+].[Na+].CC(C)C1=CC=CC(C(C)C)=C1OCOP([O-])([O-])=O	Inactive	0.1	0.9
Fosaprepitant	DB06717	C[C@@H](O[C@H]1OCCN(CC2=NC(=O)N(N2)P(O)(O)=O)[C@H]1C1=CC=C(F)C=C1)C1=CC(=CC(=C1)C(F)(F)F)C(F)(F)F	Inactive	0.1	0.9
Stanozolol	DB06718	CC1(O)CCC2C3CCC4CC5=NNC=C5CC4(C)C3CCC12C	Inactive	0.2	0.8
Lornoxicam	DB06725	CN1S(=O)(=O)C2=C(SC(Cl)=C2)C(=O)\C1=C(/O)NC1=NC=CC=C1	Inactive	0	1
Gestodene	DB06730	CC[C@]12CC[C@H]3[C@@H](CCC4=CC(=O)CC[C@H]34)[C@@H]1C=C[C@@]2(O)C#C	Inactive	0.2	0.8
Drotaverine	DB06751	CCOC1=CC2=C(C=C1OCC)\C(NCC2)=C\C1=CC(OCC)=C(OCC)C=C1	Inactive	0.2	0.8
Alcaftadine	DB06766	CN1CCC(CC1)=C1C2=NC=C(C=O)N2CCC2=CC=CC=C12	Inactive	0.3	0.7
Cabazitaxel	DB06772	[H][C@@](O)([C@@H](NC(=O)OC(C)(C)C)C1=CC=CC=C1)C(=O)O[C@@]1([H])C[C@@]2(O)[C@@]([H])(OC(=O)C3=CC=CC=C3)[C@]3([H])[C@@]4(CO[C@]4([H])C[C@]([H])(OC)[C@@]3(C)C(=O)[C@]([H])(OC)C(=C1C)C2(C)C)OC(C)=O	Inactive	0	1
Carglumic acid	DB06775	NC(=O)N[C@@H](CCC(O)=O)C(O)=O	Inactive	0	1
Chenodeoxycholic acid	DB06777	[H][C@@]1(CC[C@@]2([H])[C@]3([H])[C@H](O)C[C@]4([H])C[C@H](O)CC[C@]4(C)[C@@]3([H])CC[C@]12C)[C@H](C)CCC(O)=O	Inactive	0	1
Difluprednate	DB06781	[H][C@@]12CC[C@](OC(=O)CCC)(C(=O)COC(C)=O)[C@@]1(C)C[C@H](O)[C@@]1(F)[C@@]2([H])C[C@H](F)C2=CC(=O)C=C[C@]12C	Inactive	0	1
Dimercaprol	DB06782	OCC(S)CS	Inactive	0	1
Nonoxynol-9	DB06804	CCCCCCCCCC1=CC=C(OCCOCCOCCOCCOCCOCCOCCOCCOCCO)C=C1	Inactive	0	1
Plerixafor	DB06809	C(N1CCCNCCNCCCNCC1)C1=CC=C(CN2CCCNCCNCCCNCC2)C=C1	Inactive	0	1
Plicamycin	DB06810	CO[C@@H]([C@@H]1CC2=CC3=CC(O[C@H]4C[C@@H](O[C@H]5C[C@@H](O)[C@H](O)[C@@H](C)O5)[C@H](O)[C@@H](C)O4)=C(C)C(O)=C3C(O)=C2C(=O)[C@H]1O[C@H]1C[C@@H](O[C@H]2C[C@@H](O[C@H]3C[C@](C)(O)[C@H](O)[C@@H](C)O3)[C@@H](O)[C@@H](C)O2)[C@H](O)[C@@H](C)O1)C(=O)[C@@H](O)[C@@H](C)O	Inactive	0	1
Azidocillin	DB08795	CC1(C)SC2C(NC(=O)C(N=[N+]=[N-])C3=CC=CC=C3)C(=O)N2C1C(O)=O	Inactive	0.2	0.8
Pipazethate	DB08796	O=C(OCCOCCN1CCCCC1)N1C2=NC=CC=C2SC2=C1C=CC=C2	Inactive	0.4	0.6
Salicylamide	DB08797	NC(=O)C1=C(O)C=CC=C1	Inactive	0.1	0.9
Sulfamoxole	DB08798	CC1=C(C)N=C(NS(=O)(=O)C2=CC=C(N)C=C2)O1	Inactive	0.1	0.9
Antazoline	DB08799	C(N(CC1=CC=CC=C1)C1=CC=CC=C1)C1=NCCN1	Inactive	0.3	0.7
Chloropyramine	DB08800	CN(C)CCN(CC1=CC=C(Cl)C=C1)C1=NC=CC=C1	Inactive	0.2	0.8
Dimethindene	DB08801	CC(C1=C(CCN(C)C)CC2=C1C=CC=C2)C1=CC=CC=N1	Inactive	0.3	0.7
Isothipendyl	DB08802	CC(CN1C2=NC=CC=C2SC2=C1C=CC=C2)N(C)C	Inactive	0.4	0.6
Tymazoline	DB08803	CC(C)C1=C(OCC2=NCCN2)C=C(C)C=C1	Inactive	0.2	0.8
Nandrolone decanoate	DB08804	CCCCCCCCCC(=O)O[C@H]1CC[C@H]2[C@@H]3CCC4=CC(=O)CC[C@@H]4[C@H]3CC[C@]12C	Inactive	0	1
Roxatidine acetate	DB08806	CC(=O)OCC(=O)NCCCOC1=CC=CC(CN2CCCCC2)=C1	Inactive	0	1
Bopindolol	DB08807	CC1=CC2=C(N1)C=CC=C2OCC(CNC(C)(C)C)OC(=O)C1=CC=CC=C1	Inactive	0.2	0.8
Bupranolol	DB08808	CC1=CC=C(Cl)C(OCC(O)CNC(C)(C)C)=C1	Inactive	0.1	0.9
Cinitapride	DB08810	CCOC1=C(C=C(C(N)=C1)[N+]([O-])=O)C(=O)NC1CCN(CC2CCC=CC2)CC1	Inactive	0.1	0.9
Tofisopam	DB08811	CCC1C2=C(C=C(OC)C(OC)=C2)C(=NN=C1C)C1=CC(OC)=C(OC)C=C1	Inactive	0.3	0.7

## Sheet: Consensus_RF_NB
Drug_name	DB_id	Smiles
Alosetron	DB00969	CN1C2=C(C3=C1C=CC=C3)C(=O)N(CC1=C(C)NC=N1)CC2
Anisindione	DB01125	COC1=CC=C(C=C1)C1C(=O)C2=C(C=CC=C2)C1=O
Carbamazepine	DB00564	NC(=O)N1C2=C(C=CC=C2)C=CC2=C1C=CC=C2
Ciclopirox	DB01188	CC1=CC(=O)N(O)C(=C1)C1CCCCC1
Diazepam	DB00829	CN1C2=C(C=C(Cl)C=C2)C(=NCC1=O)C1=CC=CC=C1
Diflunisal	DB00861	OC(=O)C1=C(O)C=CC(=C1)C1=C(F)C=C(F)C=C1
Diloxanide	DB08792	CN(C(=O)C(Cl)Cl)C1=CC=C(OC(=O)C2=CC=CO2)C=C1
Fludiazepam	DB01567	CN1C2=C(C=C(Cl)C=C2)C(=NCC1=O)C1=C(F)C=CC=C1
Flumazenil	DB01205	CCOC(=O)C1=C2CN(C)C(=O)C3=C(C=CC(F)=C3)N2C=N1
Flutamide	DB00499	CC(C)C(=O)NC1=CC(=C(C=C1)[N+]([O-])=O)C(F)(F)F
Frovatriptan	DB00998	CN[C@@H]1CCC2=C(C1)C1=C(N2)C=CC(=C1)C(N)=O
Ibudilast	DB05266	CC(C)C(=O)C1=C2C=CC=CN2N=C1C(C)C
Indecainide	DB00192	CC(C)NCCCC1(C(N)=O)C2=C(C=CC=C2)C2=C1C=CC=C2
Isocarboxazid	DB01247	CC1=CC(=NO1)C(=O)NNCC1=CC=CC=C1
Lamotrigine	DB00555	NC1=NC(N)=C(N=N1)C1=C(Cl)C(Cl)=CC=C1
Levobunolol	DB01210	CC(C)(C)NC[C@H](O)COC1=CC=CC2=C1CCCC2=O
Lofexidine	DB04948	CC(OC1=C(Cl)C=CC=C1Cl)C1=NCCN1
Lorazepam	DB00186	OC1N=C(C2=C(Cl)C=CC=C2)C2=C(NC1=O)C=CC(Cl)=C2
Mebendazole	DB00643	COC(=O)NC1=NC2=C(N1)C=C(C=C2)C(=O)C1=CC=CC=C1
Metyrapone	DB01011	CC(C)(C(=O)C1=CC=CN=C1)C1=CC=CN=C1
Nepafenac	DB06802	NC(=O)CC1=CC=CC(C(=O)C2=CC=CC=C2)=C1N
Niclosamide	DB06803	OC1=C(C=C(Cl)C=C1)C(=O)NC1=C(Cl)C=C(C=C1)[N+]([O-])=O
Niflumic Acid	DB04552	OC(=O)C1=CC=CN=C1NC1=CC(=CC=C1)C(F)(F)F
Olsalazine	DB01250	OC(=O)C1=C(O)C=CC(=C1)\N=N\C1=CC(C(O)=O)=C(O)C=C1
Ondansetron	DB00904	CN1C2=C(C3=C1C=CC=C3)C(=O)C(CN1C=CN=C1C)CC2
Oxamniquine	DB01096	CC(C)NCC1CCC2=C(N1)C=C(C(CO)=C2)[N+]([O-])=O
Oxcarbazepine	DB00776	NC(=O)N1C2=C(CC(=O)C3=C1C=CC=C3)C=CC=C2
Oxybenzone	DB01428	COC1=CC(O)=C(C=C1)C(=O)C1=CC=CC=C1
Papaverine	DB01113	COC1=CC2=C(C=C1OC)C(CC1=CC(OC)=C(OC)C=C1)=NC=C2
Paroxetine	DB00715	FC1=CC=C(C=C1)[C@@H]1CCNC[C@H]1COC1=CC2=C(OCO2)C=C1
Pergolide	DB01186	[H][C@@]12CC3=CNC4=C3C(=CC=C4)[C@@]1([H])C[C@@H](CSC)CN2CCC
Phenazopyridine	DB01438	NC1=CC=C(\N=N\C2=CC=CC=C2)C(N)=N1
Phenylbutazone	DB00812	CCCCC1C(=O)N(N(C1=O)C1=CC=CC=C1)C1=CC=CC=C1
Prazepam	DB01588	ClC1=CC2=C(C=C1)N(CC1CC1)C(=O)CN=C2C1=CC=CC=C1
Primaquine	DB01087	COC1=CC2=C(N=CC=C2)C(NC(C)CCCN)=C1
Progabide	DB00837	NC(=O)CCCN\C(C1=CC=C(Cl)C=C1)=C1/C=C(F)C=CC1=O
Pyrimethamine	DB00205	CCC1=NC(N)=NC(N)=C1C1=CC=C(Cl)C=C1
Ramelteon	DB00980	CCC(=O)NCC[C@@H]1CCC2=C1C1=C(OCC1)C=C2
Suprofen	DB00870	CC(C(O)=O)C1=CC=C(C=C1)C(=O)C1=CC=CS1
Thiabendazole	DB00730	N1C2=C(C=CC=C2)N=C1C1=CSC=N1
Tizanidine	DB00697	ClC1=C(NC2=NCCN2)C2=NSN=C2C=C1
Voriconazole	DB00582	C[C@@H](C1=NC=NC=C1F)[C@](O)(CN1C=NC=N1)C1=C(F)C=C(F)C=C1
Zolpidem	DB00425	CN(C)C(=O)CC1=C(N=C2C=CC(C)=CN12)C1=CC=C(C)C=C1
